# Supplementary material for: Metabolic Aging as an Increased Risk for Chronic Obstructive Pulmonary Disease
Source: Metabolites. 2024 Nov 21;14(12):647. doi: 10.3390/metabo14120647 (PMC11677693; doi:10.3390/metabo14120647)
Supplement: Supplementary file 1 [file metabolites-14-00647-s001.zip]

Archive with 2 entries (2 files):
- metabolites-3196443-Supplementary_TableS1.xlsx
- metabolites-3196443-Supplementary_TableS2_FigureS1.pdf
