# Supplementary material for: Metabolic Aging as an Increased Risk for Chronic Obstructive Pulmonary Disease
Source: Metabolites. 2024 Nov 21;14(12):647. doi: 10.3390/metabo14120647 (PMC11677693; doi:10.3390/metabo14120647)
Supplement: Supplementary file 1 [file metabolites-14-00647-s001.zip › metabolites-3196443-Supplementary_TableS1.xlsx]

## Sheet: Supp 1A Elastic Net Coeff
Supplemental table 1A: Elastic net coefficients for age and lung obstruction models
Index	Metabolite ID	Chemical Name	Super Pathway	Sub Pathway	RI	M.Z	Aging score coefficient	Aging score coefficient absolute value	Obstruction score coefficient	Obstruction score coefficient absolute value	Model
1	(Intercept)	NA	NA	NA	NA	NA	65.3411	65.3411	0.684656	0.684656	NA
617	M0100020205	hydroxyasparagine**	Amino Acid	Alanine and Aspartate Metabolism	1149	149.056	2.57055	2.57055	-0.0041697	0.0041697	In both models
35	M0000000275	creatinine	Amino Acid	Creatine Metabolism	2055	114.066	-2.5625	2.5625	0.0118274	0.0118274	In both models
123	M0000001111	vanillylmandelate (VMA)	Amino Acid	Tyrosine Metabolism	941	197.046	1.55629	1.55629	-0.0371725	0.0371725	In both models
268	M0100001391	stearoylcarnitine (C18)	Lipid	Fatty Acid Metabolism (Acyl Carnitine, Long Chain Saturated)	1485	428.373	1.37791	1.37791	-0.00264548	0.00264548	In both models
251	M0100001271	1-stearoyl-GPC (18:0)	Lipid	Lysophospholipid	1606	524.371	-1.28148	1.28148	0.00198901	0.00198901	In both models
716	M0999911787	X-11787	Not Annotated	Not Annotated	Not Annotated	Not Annotated	1.24462	1.24462	0	0	In age model only
598	M0100015838	eicosenoylcarnitine (C20:1)*	Lipid	Fatty Acid Metabolism (Acyl Carnitine, Monounsaturated)	1484	454.389	1.15873	1.15873	0	0	In age model only
503	M0100006379	C-glycosyltryptophan	Amino Acid	Tryptophan Metabolism	2700	367.15	1.14276	1.14276	-0.00641821	0.00641821	In both models
79	M0000000563	glutamine	Amino Acid	Glutamate Metabolism	1291	147.076	1.13982	1.13982	-0.0250131	0.0250131	In both models
71	M0000000503	serine	Amino Acid	Glycine, Serine and Threonine Metabolism	1239	106.05	-0.984675	0.984675	0.0213438	0.0213438	In both models
547	M0100009030	lactosyl-N-palmitoyl-sphingosine (d18:1/16:0)	Lipid	Lactosylceramides (LCER)	2527	862.625	-0.928562	0.928562	0.00546002	0.00546002	In both models
745	M0999913553	X-13553	Not Annotated	Not Annotated	Not Annotated	Not Annotated	0.861317	0.861317	-0.0199634	0.0199634	In both models
541	M0100009009	1-(1-enyl-palmitoyl)-2-linoleoyl-GPC (P-16:0/18:2)*	Lipid	Plasmalogen	2300	742.575	-0.786504	0.786504	0.0284079	0.0284079	In both models
697	M0100022013	tetrahydrocortisol glucuronide	Lipid	Corticosteroids	4666	541.265	0.773659	0.773659	-0.00239443	0.00239443	In both models
121	M0000001105	alpha-tocopherol	Cofactors and Vitamins	Tocopherol Metabolism	2522	430.378	0.766201	0.766201	0	0	In age model only
321	M0100001609	7alpha-hydroxy-3-oxo-4-cholestenoate (7-Hoca)	Lipid	Sterol	5288.1	429.301	0.729369	0.729369	-0.00124876	0.00124876	In both models
403	M0100002528	sulfate*	Xenobiotics	Chemical	616	96.9601	-0.667862	0.667862	0	0	In age model only
37	M0000000279	cystine	Amino Acid	Methionine, Cysteine, SAM and Taurine Metabolism	2000	241.031	0.66636	0.66636	0	0	In age model only
49	M0000000358	hypotaurine	Amino Acid	Methionine, Cysteine, SAM and Taurine Metabolism	2763.4	108.012	0.663584	0.663584	-0.0187716	0.0187716	In both models
74	M0000000533	urea	Amino Acid	Urea cycle; Arginine and Proline Metabolism	700	121.072	0.656476	0.656476	0.002532	0.002532	In both models
22	M0000000212	5-methylthioadenosine (MTA)	Amino Acid	Polyamine Metabolism	2752	298.097	-0.646481	0.646481	-0.00697589	0.00697589	In both models
707	M0999911308	X-11308	Not Annotated	Not Annotated	Not Annotated	Not Annotated	-0.610417	0.610417	-0.00107921	0.00107921	In both models
65	M0000000461	phosphate	Energy	Oxidative Phosphorylation	576	98.9842	-0.605327	0.605327	0.00128987	0.00128987	In both models
36	M0000000278	cysteinylglycine	Amino Acid	Glutathione Metabolism	2132	179.048	-0.594993	0.594993	0	0	In age model only
575	M0100010955	perfluorooctanesulfonate (PFOS)	Xenobiotics	Chemical	662	498.93	0.592057	0.592057	-0.00475276	0.00475276	In both models
133	M0000001224	cys-gly, oxidized	Amino Acid	Glutathione Metabolism	2947	355.074	-0.585485	0.585485	0.000216996	0.000216996	In both models
199	M0100000802	acetylcarnitine (C2)	Lipid	Fatty Acid Metabolism (Acyl Carnitine, Short Chain)	2282	204.123	-0.584102	0.584102	0	0	In age model only
770	M0999918899	X-18899	Not Annotated	Not Annotated	Not Annotated	Not Annotated	-0.578845	0.578845	0.00148836	0.00148836	In both models
620	M0100020217	N,N,N-trimethyl-alanylproline betaine (TMAP)	Amino Acid	Urea cycle; Arginine and Proline Metabolism	1596	289.14	-0.544289	0.544289	0.0271105	0.0271105	In both models
106	M0000001021	5-oxoproline	Amino Acid	Glutathione Metabolism	738.5	128.035	0.539514	0.539514	-0.0115035	0.0115035	In both models
400	M0100002466	cysteinylglycine disulfide*	Amino Acid	Glutathione Metabolism	2547	298.053	0.523137	0.523137	0.00551006	0.00551006	In both models
15	M0000000182	quinolinate	Cofactors and Vitamins	Nicotinate and Nicotinamide Metabolism	845	168.029	0.508979	0.508979	-0.000440753	0.000440753	In both models
422	M0100003169	isoleucylglycine	Peptide	Dipeptide	1992	187.109	-0.503394	0.503394	0.0031677	0.0031677	In both models
814	M0999924546	X-24546	Not Annotated	Not Annotated	Not Annotated	Not Annotated	-0.50244	0.50244	0.00654317	0.00654317	In both models
170	M0100000269	glycerophosphorylcholine (GPC)	Lipid	Phospholipid Metabolism	672	258.11	-0.501881	0.501881	0.00328652	0.00328652	In both models
147	M0000001539	1-palmitoyl-2-oleoyl-GPC (16:0/18:1)	Lipid	Phosphatidylcholine (PC)	2450	760.585	0.498642	0.498642	0	0	In age model only
46	M0000000344	guanidinoacetate	Amino Acid	Creatine Metabolism	2884	116.047	0.487832	0.487832	-0.00365553	0.00365553	In both models
410	M0100002875	1-(1-enyl-palmitoyl)-GPC (P-16:0)*	Lipid	Lysoplasmalogen	1547	480.345	-0.477462	0.477462	0	0	In age model only
516	M0100008915	1-palmitoyl-2-docosahexaenoyl-GPC (16:0/22:6)	Lipid	Phosphatidylcholine (PC)	2055	806.569	0.47615	0.47615	0	0	In age model only
138	M0000001256	choline	Lipid	Phospholipid Metabolism	1961	104.107	0.47	0.47	0.0217304	0.0217304	In both models
188	M0100000706	alpha-hydroxyisocaproate	Amino Acid	Leucine, Isoleucine and Valine Metabolism	1840	131.071	-0.464526	0.464526	0.00255402	0.00255402	In both models
536	M0100008998	gamma-tocopherol/beta-tocopherol	Cofactors and Vitamins	Tocopherol Metabolism	2384	416.364	-0.452151	0.452151	0.00163351	0.00163351	In both models
737	M0999912729	X-12729	Not Annotated	Not Annotated	Not Annotated	Not Annotated	-0.446434	0.446434	0.00205766	0.00205766	In both models
248	M0100001266	N-acetylarginine	Amino Acid	Urea cycle; Arginine and Proline Metabolism	2245	217.13	0.444425	0.444425	0	0	In age model only
75	M0000000535	uridine	Nucleotide	Pyrimidine Metabolism, Uracil containing	1457.6	243.062	-0.443546	0.443546	0.00278759	0.00278759	In both models
504	M0100006430	arabitol/xylitol	Carbohydrate	Pentose Metabolism	1932.4	151.061	0.437586	0.437586	0.00285731	0.00285731	In both models
517	M0100008916	1-stearoyl-2-docosahexaenoyl-GPC (18:0/22:6)	Lipid	Phosphatidylcholine (PC)	2300	834.601	0.43302	0.43302	0	0	In age model only
168	M0100000263	imidazole lactate	Amino Acid	Histidine Metabolism	2040	157.061	-0.427736	0.427736	0.016576	0.016576	In both models
600	M0100015840	dihomo-linolenoylcarnitine (C20:3n3 or 6)*	Lipid	Fatty Acid Metabolism (Acyl Carnitine, Polyunsaturated)	1392	450.358	-0.419818	0.419818	0	0	In age model only
185	M0100000657	1,2-dipalmitoyl-GPC (16:0/16:0)	Lipid	Phosphatidylcholine (PC)	2450	734.569	0.417454	0.417454	-0.00957426	0.00957426	In both models
591	M0100015792	sphingomyelin (d18:1/25:0, d19:0/24:1, d20:1/23:0, d19:1/24:0)*	Lipid	Sphingomyelins	3500	829.716	0.414589	0.414589	0	0	In age model only
332	M0100001662	deoxycarnitine	Lipid	Carnitine Metabolism	2052	146.118	0.413074	0.413074	0	0	In age model only
645	M0100020515	2-naphthol sulfate	Xenobiotics	Chemical	3658	223.007	-0.412342	0.412342	0.00279376	0.00279376	In both models
740	M0999912822	X-12822	Not Annotated	Not Annotated	Not Annotated	Not Annotated	-0.40725	0.40725	0.00285201	0.00285201	In both models
603	M0100015966	carotene diol (1)	Cofactors and Vitamins	Vitamin A Metabolism	1720	568.428	0.405156	0.405156	-0.00118372	0.00118372	In both models
732	M0999912411	X-12411	Not Annotated	Not Annotated	Not Annotated	Not Annotated	0.404921	0.404921	5.17827e-05	5.17827e-05	In both models
417	M0100002953	16-hydroxypalmitate	Lipid	Fatty Acid, Monohydroxy	5236.2	271.228	0.396479	0.396479	-0.0119683	0.0119683	In both models
553	M0100009130	1-oleoyl-2-docosahexaenoyl-GPC (18:1/22:6)*	Lipid	Phosphatidylcholine (PC)	2100	832.585	0.39639	0.39639	0	0	In age model only
287	M0100001425	5,6-dihydrouridine	Nucleotide	Pyrimidine Metabolism, Uracil containing	1119	245.078	-0.38979	0.38979	-0.00371329	0.00371329	In both models
375	M0100002026	androstenediol (3alpha, 17alpha) monosulfate (2)	Lipid	Androgenic Steroids	4712	369.174	-0.388329	0.388329	0	0	In age model only
648	M0100020541	11beta-hydroxyandrosterone glucuronide	Lipid	Androgenic Steroids	4209	481.244	0.388044	0.388044	0	0	In age model only
145	M0000001537	1-palmitoyl-2-linoleoyl-GPC (16:0/18:2)	Lipid	Phosphatidylcholine (PC)	2160	758.569	0.381358	0.381358	0	0	In age model only
33	M0000000267	choline phosphate	Lipid	Phospholipid Metabolism	700	184.073	-0.37147	0.37147	0.0115223	0.0115223	In both models
361	M0100001951	bilirubin (E,Z or Z,E)*	Cofactors and Vitamins	Hemoglobin and Porphyrin Metabolism	1265	585.271	-0.36958	0.36958	0	0	In age model only
64	M0000000460	phenylalanine	Amino Acid	Phenylalanine Metabolism	2878	166.086	0.367492	0.367492	-0.0108784	0.0108784	In both models
378	M0100002029	androstenediol (3beta,17beta) monosulfate (2)	Lipid	Androgenic Steroids	4500	369.174	-0.365018	0.365018	0.00165976	0.00165976	In both models
551	M0100009069	1-(1-enyl-palmitoyl)-2-linoleoyl-GPE (P-16:0/18:2)*	Lipid	Plasmalogen	2400	700.528	0.364676	0.364676	0	0	In age model only
399	M0100002458	3-methylglutaconate	Amino Acid	Leucine, Isoleucine and Valine Metabolism	2700	99.0452	0.360093	0.360093	0.00588852	0.00588852	In both models
69	M0000000498	retinol (vitamin A)	Cofactors and Vitamins	Vitamin A Metabolism	1636	269.226	-0.35457	0.35457	0.00783516	0.00783516	In both models
126	M0000001124	citrate	Energy	TCA Cycle	582	191.02	0.352498	0.352498	0	0	In age model only
816	M0999924588	X-24588	Not Annotated	Not Annotated	Not Annotated	Not Annotated	-0.352369	0.352369	0.000486438	0.000486438	In both models
213	M0100001034	indoleacetate	Amino Acid	Tryptophan Metabolism	2200	174.056	0.351998	0.351998	-0.000631782	0.000631782	In both models
585	M0100015786	sphingomyelin (d18:0/20:0, d16:0/22:0)*	Lipid	Dihydrosphingomyelins	2850	761.653	-0.349638	0.349638	0	0	In age model only
682	M0100021711	decadienedioic acid (C10:2-DC)**	Lipid	Fatty Acid, Dicarboxylate	1328	197.082	-0.34933	0.34933	0	0	In age model only
207	M0100000961	homoarginine	Amino Acid	Urea cycle; Arginine and Proline Metabolism	2882	189.135	-0.347399	0.347399	0.00796335	0.00796335	In both models
564	M0100009272	glycosyl-N-palmitoyl-sphingosine (d18:1/16:0)	Lipid	Hexosylceramides (HCER)	2623	700.572	-0.344764	0.344764	-0.00295077	0.00295077	In both models
514	M0100008904	1-stearoyl-2-oleoyl-GPC (18:0/18:1)	Lipid	Phosphatidylcholine (PC)	2644	788.616	-0.343063	0.343063	0.00111814	0.00111814	In both models
594	M0100015834	lignoceroylcarnitine (C24)*	Lipid	Fatty Acid Metabolism (Acyl Carnitine, Long Chain Saturated)	1603	512.467	-0.336684	0.336684	-0.00124167	0.00124167	In both models
668	M0100021105	eicosenedioate (C20:1-DC)*	Lipid	Fatty Acid, Dicarboxylate	5095	339.254	-0.331019	0.331019	0	0	In age model only
593	M0100015833	arachidoylcarnitine (C20)*	Lipid	Fatty Acid Metabolism (Acyl Carnitine, Long Chain Saturated)	1512	456.405	0.327919	0.327919	0	0	In age model only
293	M0100001461	1-stearoyl-GPE (18:0)	Lipid	Lysophospholipid	1626	482.324	-0.327611	0.327611	0.000766713	0.000766713	In both models
198	M0100000792	dehydroepiandrosterone sulfate (DHEA-S)	Lipid	Androgenic Steroids	4745	367.158	-0.324968	0.324968	0.00316604	0.00316604	In both models
549	M0100009042	5-hydroxyindole sulfate	Amino Acid	Tryptophan Metabolism	1928	212.002	-0.315796	0.315796	0.00287436	0.00287436	In both models
702	M0100022172	perfluorohexanesulfonate (PFHxS)	Xenobiotics	Chemical	667	398.937	0.315703	0.315703	-0.00447131	0.00447131	In both models
267	M0100001359	aconitate [cis or trans]	Energy	TCA Cycle	580	173.009	0.311409	0.311409	0.000794544	0.000794544	In both models
623	M0100020254	glycine conjugate of C10H14O2 (1)*	Partially Characterized Molecules	Partially Characterized Molecules	4335	222.114	0.29953	0.29953	0	0	In age model only
811	M0999924309	X-24309	Not Annotated	Not Annotated	Not Annotated	Not Annotated	0.297434	0.297434	-0.00237962	0.00237962	In both models
86	M0000000803	mannose	Carbohydrate	Fructose, Mannose and Galactose Metabolism	2200	225.062	0.297091	0.297091	-0.00406832	0.00406832	In both models
2	M0000000035	S-1-pyrroline-5-carboxylate	Amino Acid	Glutamate Metabolism	1528	114.055	0.296756	0.296756	0.000839688	0.000839688	In both models
118	M0000001090	bilirubin (Z,Z)	Cofactors and Vitamins	Hemoglobin and Porphyrin Metabolism	1840	585.271	-0.295017	0.295017	0.00557517	0.00557517	In both models
141	M0000001442	beta-hydroxyisovalerate	Amino Acid	Leucine, Isoleucine and Valine Metabolism	1027	117.056	-0.290376	0.290376	-0.00346401	0.00346401	In both models
798	M0999923188	X-23188	Not Annotated	Not Annotated	Not Annotated	Not Annotated	-0.285825	0.285825	-0.00546078	0.00546078	In both models
187	M0100000672	1-myristoyl-2-palmitoyl-GPC (14:0/16:0)	Lipid	Phosphatidylcholine (PC)	2250	706.538	0.267491	0.267491	6.34784e-05	6.34784e-05	In both models
29	M0000000250	biliverdin	Cofactors and Vitamins	Hemoglobin and Porphyrin Metabolism	1016	583.255	0.26585	0.26585	0.0040412	0.0040412	In both models
62	M0000000445	orotate	Nucleotide	Pyrimidine Metabolism, Orotate containing	1638.1	155.01	-0.259215	0.259215	0	0	In age model only
20	M0000000207	adenosine 3',5'-cyclic monophosphate (cAMP)	Nucleotide	Purine Metabolism, Adenine containing	1952.2	328.045	-0.25863	0.25863	-0.030451	0.030451	In both models
409	M0100002873	1-lignoceroyl-GPC (24:0)	Lipid	Lysophospholipid	1907	608.465	0.258358	0.258358	-0.00179794	0.00179794	In both models
228	M0100001126	gamma-glutamylvaline	Peptide	Gamma-glutamyl Amino Acid	2700	247.129	0.256336	0.256336	0	0	In age model only
577	M0100015620	lactosyl-N-nervonoyl-sphingosine (d18:1/24:1)*	Lipid	Lactosylceramides (LCER)	3778	972.735	-0.254861	0.254861	0	0	In age model only
521	M0100008928	2-hydroxybutyrate/2-hydroxyisobutyrate	Amino Acid	Glutathione Metabolism	1258	103.04	0.253202	0.253202	-0.00293981	0.00293981	In both models
635	M0100020414	6-bromotryptophan	Amino Acid	Tryptophan Metabolism	3565	280.993	0.252816	0.252816	0	0	In age model only
545	M0100009027	sphingomyelin (d18:0/18:0, d19:0/17:0)*	Lipid	Dihydrosphingomyelins	2500	733.622	-0.250386	0.250386	0	0	In age model only
345	M0100001767	pyrraline	Xenobiotics	Food Component/Plant	2304	253.119	-0.248201	0.248201	0.00131704	0.00131704	In both models
570	M0100009406	palmitoleoylcarnitine (C16:1)*	Lipid	Fatty Acid Metabolism (Acyl Carnitine, Monounsaturated)	1357	398.326	0.245463	0.245463	-0.000571772	0.000571772	In both models
576	M0100015609	N-palmitoyl-sphingadienine (d18:2/16:0)*	Lipid	Ceramides	2490	536.504	0.23884	0.23884	0.000903574	0.000903574	In both models
39	M0000000310	cystathionine	Amino Acid	Methionine, Cysteine, SAM and Taurine Metabolism	2270	223.075	0.235443	0.235443	0	0	In age model only
661	M0100020893	2,3-dihydroxy-5-methylthio-4-pentenoate (DMTPA)*	Amino Acid	Methionine, Cysteine, SAM and Taurine Metabolism	1156	177.023	0.231778	0.231778	0.0235046	0.0235046	In both models
352	M0100001856	1-stearoyl-2-oleoyl-GPE (18:0/18:1)	Lipid	Phosphatidylethanolamine (PE)	2950	746.569	-0.229046	0.229046	0.00618937	0.00618937	In both models
23	M0000000213	N6-methyladenosine	Nucleotide	Purine Metabolism, Adenine containing	2593	148.063	0.228761	0.228761	0.00300879	0.00300879	In both models
107	M0000001022	picolinate	Amino Acid	Tryptophan Metabolism	910	124.039	-0.226239	0.226239	0.00123588	0.00123588	In both models
463	M0100005372	1-(1-enyl-oleoyl)-GPE (P-18:1)*	Lipid	Lysoplasmalogen	1566	464.314	-0.225941	0.225941	0	0	In age model only
114	M0000001082	N-acetylleucine	Amino Acid	Leucine, Isoleucine and Valine Metabolism	2400	172.098	-0.220234	0.220234	0	0	In age model only
132	M0000001162	N-acetylneuraminate	Carbohydrate	Aminosugar Metabolism	660	310.113	0.218517	0.218517	0	0	In age model only
190	M0100000708	isovalerate (i5:0)	Amino Acid	Leucine, Isoleucine and Valine Metabolism	1564	101.061	0.218078	0.218078	-0.000319826	0.000319826	In both models
294	M0100001462	1-stearoyl-GPG (18:0)	Lipid	Lysophospholipid	5816	511.304	-0.218053	0.218053	0.0135529	0.0135529	In both models
51	M0000000363	myo-inositol	Lipid	Inositol Metabolism	3506.3	225.062	0.21783	0.21783	0.00655087	0.00655087	In both models
750	M0999914056	X-14056	Not Annotated	Not Annotated	Not Annotated	Not Annotated	-0.216987	0.216987	0.000477239	0.000477239	In both models
6	M0000000093	alpha-ketoglutarate	Energy	TCA Cycle	2700	145.014	-0.215798	0.215798	0	0	In age model only
384	M0100002107	palmitoyl sphingomyelin (d18:1/16:0)	Lipid	Sphingomyelins	2168	703.575	0.213576	0.213576	0	0	In age model only
818	M0999924947	X-24947	Not Annotated	Not Annotated	Not Annotated	Not Annotated	0.211361	0.211361	-0.000342067	0.000342067	In both models
8	M0000000111	3-hydroxyisobutyrate	Amino Acid	Leucine, Isoleucine and Valine Metabolism	1619	103.04	-0.209719	0.209719	0	0	In age model only
738	M0999912798	X-12798	Not Annotated	Not Annotated	Not Annotated	Not Annotated	0.209657	0.209657	0	0	In age model only
325	M0100001617	undecanedioate (C11-DC)	Lipid	Fatty Acid, Dicarboxylate	2440	215.129	-0.209112	0.209112	-0.000510831	0.000510831	In both models
435	M0100004046	N-acetylcarnosine	Amino Acid	Histidine Metabolism	2287	267.11	-0.208451	0.208451	0.00470553	0.00470553	In both models
825	M0999925371	X-25371	Not Annotated	Not Annotated	Not Annotated	Not Annotated	-0.207526	0.207526	0.000750955	0.000750955	In both models
380	M0100002070	2-hydroxyglutarate	Lipid	Fatty Acid, Dicarboxylate	958	131.034	0.204856	0.204856	0	0	In age model only
747	M0999913729	X-13729	Not Annotated	Not Annotated	Not Annotated	Not Annotated	0.203849	0.203849	0	0	In age model only
206	M0100000936	3-methyl-2-oxobutyrate	Amino Acid	Leucine, Isoleucine and Valine Metabolism	1465	115.04	-0.201412	0.201412	0	0	In age model only
238	M0100001208	1-methyl-4-imidazoleacetate	Amino Acid	Histidine Metabolism	2064	141.066	0.197655	0.197655	0	0	In age model only
258	M0100001293	N-acetylhistidine	Amino Acid	Histidine Metabolism	900	196.073	0.196135	0.196135	0	0	In age model only
98	M0000000917	asparagine	Amino Acid	Alanine and Aspartate Metabolism	1225	133.061	-0.194589	0.194589	0	0	In age model only
571	M0100010850	4-hydroxyphenylacetylglutamine	Peptide	Acetylated Peptides	1650	279.099	0.192696	0.192696	0.0036124	0.0036124	In both models
394	M0100002284	2S,3R-dihydroxybutyrate	Lipid	Fatty Acid, Dihydroxy	1660	119.035	-0.188553	0.188553	-0.0049613	0.0049613	In both models
377	M0100002028	androstenediol (3beta,17beta) monosulfate (1)	Lipid	Androgenic Steroids	4535	369.174	-0.188397	0.188397	0.00532327	0.00532327	In both models
7	M0000000098	kynurenate	Amino Acid	Tryptophan Metabolism	2224	188.035	-0.185342	0.185342	0.00509761	0.00509761	In both models
592	M0100015831	linolenoylcarnitine (C18:3)*	Lipid	Fatty Acid Metabolism (Acyl Carnitine, Polyunsaturated)	1310	422.326	0.185293	0.185293	0	0	In age model only
219	M0100001083	indolepropionate	Amino Acid	Tryptophan Metabolism	2795	188.072	0.184167	0.184167	0.000784748	0.000784748	In both models
456	M0100004541	acisoga	Amino Acid	Polyamine Metabolism	2297	183.114	-0.179565	0.179565	-0.00499143	0.00499143	In both models
131	M0000001143	butyrate/isobutyrate (4:0)	Lipid	Short Chain Fatty Acid	1062	87.0452	0.176478	0.176478	0	0	In age model only
532	M0100008991	1-palmitoyl-2-docosahexaenoyl-GPE (16:0/22:6)*	Lipid	Phosphatidylethanolamine (PE)	2160	764.522	0.176357	0.176357	0	0	In age model only
826	M0999925422	X-25422	Not Annotated	Not Annotated	Not Annotated	Not Annotated	0.174763	0.174763	-0.00518053	0.00518053	In both models
819	M0999924949	X-24949	Not Annotated	Not Annotated	Not Annotated	Not Annotated	0.174559	0.174559	0	0	In age model only
687	M0100021990	3-hydroxyoctanoylcarnitine (1)	Lipid	Fatty Acid Metabolism (Acyl Carnitine, Hydroxy)	3445	304.212	-0.173861	0.173861	-0.00369507	0.00369507	In both models
279	M0100001404	indolebutyrate	Amino Acid	Tryptophan Metabolism	3308	202.087	-0.17306	0.17306	-0.00149464	0.00149464	In both models
245	M0100001254	N-acetyltryptophan	Amino Acid	Tryptophan Metabolism	2630	245.093	0.172896	0.172896	0	0	In age model only
376	M0100002027	androstenediol (3alpha, 17alpha) monosulfate (3)	Lipid	Androgenic Steroids	5180	369.174	0.172278	0.172278	-0.00282627	0.00282627	In both models
681	M0100021707	3-bromo-5-chloro-2,6-dihydroxybenzoic acid*	Xenobiotics	Chemical	4505	264.891	0.172098	0.172098	-0.00563396	0.00563396	In both models
14	M0000000181	laurate (12:0)	Lipid	Medium Chain Fatty Acid	5300	199.17	-0.171252	0.171252	0.0024997	0.0024997	In both models
483	M0100006115	arabonate/xylonate	Carbohydrate	Pentose Metabolism	2700	165.04	0.170314	0.170314	0	0	In age model only
786	M0999921383	X-21383	Not Annotated	Not Annotated	Not Annotated	Not Annotated	-0.169598	0.169598	0.000932385	0.000932385	In both models
544	M0100009026	behenoyl dihydrosphingomyelin (d18:0/22:0)*	Lipid	Dihydrosphingomyelins	3300	789.684	-0.169011	0.169011	0	0	In age model only
194	M0100000774	phenyllactate (PLA)	Amino Acid	Phenylalanine Metabolism	2208	165.056	-0.168943	0.168943	0	0	In age model only
93	M0000000878	fructose	Carbohydrate	Fructose, Mannose and Galactose Metabolism	2065	225.062	-0.167208	0.167208	0	0	In age model only
203	M0100000882	3-hydroxymyristate	Lipid	Fatty Acid, Monohydroxy	5335	243.197	0.166854	0.166854	0.0106033	0.0106033	In both models
67	M0000000480	proline	Amino Acid	Urea cycle; Arginine and Proline Metabolism	1603	116.071	0.165902	0.165902	0	0	In age model only
182	M0100000626	sphingosine 1-phosphate	Lipid	Sphingosines	1375	380.256	-0.163867	0.163867	0	0	In age model only
498	M0100006361	dopamine 3-O-sulfate	Amino Acid	Tyrosine Metabolism	1556.2	232.028	0.161593	0.161593	-0.000148786	0.000148786	In both models
621	M0100020219	3-formylindole	Xenobiotics	Food Component/Plant	2736	146.06	-0.161393	0.161393	0.000481127	0.000481127	In both models
108	M0000001023	sarcosine	Amino Acid	Glycine, Serine and Threonine Metabolism	1280	90.055	-0.160158	0.160158	-0.00389445	0.00389445	In both models
832	M0999926111	X-26111	Not Annotated	Not Annotated	Not Annotated	Not Annotated	0.158984	0.158984	0	0	In age model only
439	M0100004111	4-methylcatechol sulfate	Xenobiotics	Benzoate Metabolism	2665	203.002	-0.158053	0.158053	-5.6917e-06	5.6917e-06	In both models
406	M0100002761	androsterone glucuronide	Lipid	Androgenic Steroids	4953	465.249	-0.15697	0.15697	0	0	In age model only
48	M0000000356	cortisol	Lipid	Corticosteroids	4710	361.202	0.156718	0.156718	0.00170482	0.00170482	In both models
390	M0100002196	13-HODE + 9-HODE	Lipid	Fatty Acid, Monohydroxy	5275	295.228	-0.155923	0.155923	-0.00176249	0.00176249	In both models
810	M0999924307	X-24307	Not Annotated	Not Annotated	Not Annotated	Not Annotated	-0.155684	0.155684	0	0	In age model only
812	M0999924328	X-24328	Not Annotated	Not Annotated	Not Annotated	Not Annotated	-0.155613	0.155613	0.000442758	0.000442758	In both models
374	M0100002018	5alpha-androstan-3alpha,17beta-diol monosulfate (1)	Lipid	Androgenic Steroids	4925	371.19	-0.154613	0.154613	0	0	In age model only
24	M0000000229	arachidonate (20:4n6)	Lipid	Long Chain Polyunsaturated Fatty Acid (n3 and n6)	5535	303.233	-0.154461	0.154461	0	0	In age model only
510	M0100006642	glycodeoxycholate 3-sulfate	Lipid	Secondary Bile Acid Metabolism	4875	263.628	-0.15446	0.15446	0.00435001	0.00435001	In both models
679	M0100021467	pentose acid*	Partially Characterized Molecules	Partially Characterized Molecules	2180	165.04	0.153653	0.153653	0.000795725	0.000795725	In both models
416	M0100002952	docosadioate (C22-DC)	Lipid	Fatty Acid, Dicarboxylate	5291.8	369.301	0.152905	0.152905	0.0048944	0.0048944	In both models
657	M0100020833	2-ketocaprylate	Amino Acid	Leucine, Isoleucine and Valine Metabolism	805	157.087	-0.152807	0.152807	0	0	In age model only
285	M0100001417	phenylacetylglutamine	Peptide	Acetylated Peptides	2330	263.104	0.151009	0.151009	0	0	In age model only
467	M0100005418	17alpha-hydroxypregnanolone glucuronide	Lipid	Pregnenolone Steroids	5071.9	509.276	0.149002	0.149002	-0.00476259	0.00476259	In both models
655	M0100020823	lithocholate sulfate (1)	Lipid	Secondary Bile Acid Metabolism	4811	227.12	0.147625	0.147625	-0.00135956	0.00135956	In both models
764	M0999917690	X-17690	Not Annotated	Not Annotated	Not Annotated	Not Annotated	-0.145835	0.145835	-0.00148972	0.00148972	In both models
527	M0100008976	1-stearoyl-2-linoleoyl-GPE (18:0/18:2)*	Lipid	Phosphatidylethanolamine (PE)	2575	744.554	-0.143336	0.143336	0.000255968	0.000255968	In both models
372	M0100002009	5alpha-pregnan-3beta,20beta-diol monosulfate (1)	Lipid	Progestin Steroids	5180	399.221	-0.142269	0.142269	0.000764071	0.000764071	In both models
302	M0100001541	2-hydroxy-3-methylvalerate	Amino Acid	Leucine, Isoleucine and Valine Metabolism	1800	131.071	-0.141966	0.141966	0	0	In age model only
822	M0999925265	X-25265	Not Annotated	Not Annotated	Not Annotated	Not Annotated	0.141533	0.141533	0	0	In age model only
561	M0100009233	palmitoylcholine	Lipid	Fatty Acid Metabolism (Acyl Choline)	1482	342.337	0.141253	0.141253	0	0	In age model only
480	M0100006098	3-hydroxypyridine sulfate	Xenobiotics	Chemical	1595.5	173.987	0.14051	0.14051	0	0	In age model only
172	M0100000406	ribitol	Carbohydrate	Pentose Metabolism	1789.6	151.061	-0.140071	0.140071	0.00773117	0.00773117	In both models
470	M0100005850	3-methylglutarylcarnitine (2)	Amino Acid	Leucine, Isoleucine and Valine Metabolism	2687	290.16	0.139348	0.139348	-0.00123807	0.00123807	In both models
382	M0100002102	N-acetyl-beta-alanine	Nucleotide	Pyrimidine Metabolism, Uracil containing	773	130.051	-0.139199	0.139199	-0.00603851	0.00603851	In both models
130	M0000001141	4-hydroxyphenylpyruvate	Amino Acid	Tyrosine Metabolism	1690	179.035	-0.138598	0.138598	0.0029356	0.0029356	In both models
454	M0100004509	S-allylcysteine	Xenobiotics	Food Component/Plant	2690	162.058	-0.137611	0.137611	0.00077489	0.00077489	In both models
669	M0100021123	hydroxy-N6,N6,N6-trimethyllysine*	Amino Acid	Lysine Metabolism	2759	205.155	-0.135792	0.135792	-0.00423846	0.00423846	In both models
479	M0100006092	tyramine O-sulfate	Amino Acid	Tyrosine Metabolism	1565	216.034	-0.133377	0.133377	0.00164364	0.00164364	In both models
317	M0100001597	tiglylcarnitine (C5:1-DC)	Amino Acid	Leucine, Isoleucine and Valine Metabolism	2962	244.154	-0.132525	0.132525	-0.00237615	0.00237615	In both models
676	M0100021331	metabolonic lactone sulfate	Partially Characterized Molecules	Partially Characterized Molecules	4802	427.216	0.12995	0.12995	-0.00543586	0.00543586	In both models
137	M0000001254	glycerol	Lipid	Glycerolipid Metabolism	758	91.0401	-0.12543	0.12543	0.00503034	0.00503034	In both models
314	M0100001590	isobutyrylglycine	Amino Acid	Leucine, Isoleucine and Valine Metabolism	1420	144.067	-0.125368	0.125368	0	0	In age model only
506	M0100006614	adipoylcarnitine (C6-DC)	Lipid	Fatty Acid Metabolism (Acyl Carnitine, Dicarboxylate)	2570	290.16	-0.123841	0.123841	-0.00123195	0.00123195	In both models
762	M0999917676	X-17676	Not Annotated	Not Annotated	Not Annotated	Not Annotated	0.123233	0.123233	0.00132278	0.00132278	In both models
642	M0100020497	sulfate of piperine metabolite C16H19NO3 (3)*	Xenobiotics	Food Component/Plant	4200	352.086	0.122101	0.122101	0	0	In age model only
573	M0100010896	2'-O-methyluridine	Nucleotide	Pyrimidine Metabolism, Uracil containing	1831	257.078	-0.122011	0.122011	-0.00173443	0.00173443	In both models
88	M0000000811	alanine	Amino Acid	Alanine and Aspartate Metabolism	1700	90.055	0.121162	0.121162	0.0276399	0.0276399	In both models
795	M0999921834	X-21834	Not Annotated	Not Annotated	Not Annotated	Not Annotated	0.119069	0.119069	-0.00250208	0.00250208	In both models
721	M0999912007	X-12007	Not Annotated	Not Annotated	Not Annotated	Not Annotated	0.118761	0.118761	0.00168056	0.00168056	In both models
217	M0100001055	isobutyrylcarnitine (C4)	Amino Acid	Leucine, Isoleucine and Valine Metabolism	2810	232.154	-0.118033	0.118033	0	0	In age model only
817	M0999924748	X-24748	Not Annotated	Not Annotated	Not Annotated	Not Annotated	0.117412	0.117412	0.000289137	0.000289137	In both models
459	M0100004575	N2,N5-diacetylornithine	Amino Acid	Urea cycle; Arginine and Proline Metabolism	1367	215.104	0.116814	0.116814	0.00218588	0.00218588	In both models
450	M0100004326	3-acetylphenol sulfate	Xenobiotics	Chemical	2477	215.002	-0.115836	0.115836	0	0	In age model only
387	M0100002129	pregnenolone sulfate	Lipid	Pregnenolone Steroids	5100	395.19	0.113861	0.113861	0	0	In age model only
768	M0999918887	X-18887	Not Annotated	Not Annotated	Not Annotated	Not Annotated	-0.112869	0.112869	0.00917438	0.00917438	In both models
405	M0100002749	S-methylcysteine	Amino Acid	Methionine, Cysteine, SAM and Taurine Metabolism	880	134.028	0.112655	0.112655	-0.0011008	0.0011008	In both models
449	M0100004322	2-aminophenol sulfate	Xenobiotics	Food Component/Plant	1677	188.002	0.11124	0.11124	8.603e-05	8.603e-05	In both models
180	M0100000580	1,5-anhydroglucitol (1,5-AG)	Carbohydrate	Glycolysis, Gluconeogenesis, and Pyruvate Metabolism	802	163.061	-0.10925	0.10925	0.000538003	0.000538003	In both models
300	M0100001511	1-palmitoleoyl-GPC (16:1)*	Lipid	Lysophospholipid	1450	494.324	-0.108814	0.108814	0	0	In age model only
534	M0100008993	1-palmitoyl-2-arachidonoyl-GPI (16:0/20:4)*	Lipid	Phosphatidylinositol (PI)	2567	876.56	-0.108034	0.108034	0	0	In age model only
155	M0000002051	methylsuccinate	Amino Acid	Leucine, Isoleucine and Valine Metabolism	2800	131.035	0.107253	0.107253	0	0	In age model only
686	M0100021728	cis-3,4-methyleneheptanoylcarnitine	Lipid	Fatty Acid Metabolism (Acyl Carnitine, Medium Chain)	845	286.201	0.106712	0.106712	0	0	In age model only
369	M0100001993	pregnenediol disulfate (C21H34O8S2)*	Lipid	Pregnenolone Steroids	3868	238.077	0.106553	0.106553	-0.000547655	0.000547655	In both models
771	M0999918901	X-18901	Not Annotated	Not Annotated	Not Annotated	Not Annotated	-0.10425	0.10425	-0.0015807	0.0015807	In both models
781	M0999921319	X-21319	Not Annotated	Not Annotated	Not Annotated	Not Annotated	-0.103873	0.103873	0	0	In age model only
288	M0100001426	3-(3-amino-3-carboxypropyl)uridine*	Nucleotide	Pyrimidine Metabolism, Uracil containing	1369	344.11	0.103643	0.103643	0.00514576	0.00514576	In both models
690	M0100022003	bilirubin degradation product, C16H18N2O5 (1)**	Partially Characterized Molecules	Partially Characterized Molecules	3098	317.114	0.103344	0.103344	0	0	In age model only
197	M0100000787	N-acetylaspartate (NAA)	Amino Acid	Alanine and Aspartate Metabolism	620.5	174.041	0.101753	0.101753	0	0	In age model only
651	M0100020550	deoxycholic acid glucuronide	Lipid	Secondary Bile Acid Metabolism	4800	567.317	0.101271	0.101271	-0.000443602	0.000443602	In both models
41	M0000000331	gamma-glutamylglutamate	Peptide	Gamma-glutamyl Amino Acid	1775	277.103	0.0999895	0.0999895	-0.001635	0.001635	In both models
89	M0000000815	tyrosine	Amino Acid	Tyrosine Metabolism	2430	182.081	-0.0986513	0.0986513	0	0	In age model only
728	M0999912126	X-12126	Not Annotated	Not Annotated	Not Annotated	Not Annotated	-0.0984541	0.0984541	-0.00215979	0.00215979	In both models
152	M0000001869	2-hydroxyhippurate (salicylurate)	Xenobiotics	Benzoate Metabolism	2184	194.046	0.0974332	0.0974332	0	0	In age model only
105	M0000001004	xanthine	Nucleotide	Purine Metabolism, (Hypo)Xanthine/Inosine containing	2023	151.026	-0.0971023	0.0971023	0.00339569	0.00339569	In both models
756	M0999916935	X-16935	Not Annotated	Not Annotated	Not Annotated	Not Annotated	-0.0954246	0.0954246	0	0	In age model only
722	M0999912015	X-12015	Not Annotated	Not Annotated	Not Annotated	Not Annotated	-0.0935896	0.0935896	-0.0021637	0.0021637	In both models
567	M0100009331	oleoylcholine	Lipid	Fatty Acid Metabolism (Acyl Choline)	1449	368.352	0.0931731	0.0931731	0	0	In age model only
741	M0999912844	X-12844	Not Annotated	Not Annotated	Not Annotated	Not Annotated	-0.0925011	0.0925011	0.00274767	0.00274767	In both models
335	M0100001730	3,4-dihydroxybutyrate	Lipid	Fatty Acid, Dihydroxy	2204	119.035	0.0922409	0.0922409	-0.00198828	0.00198828	In both models
381	M0100002094	gamma-CEHC	Cofactors and Vitamins	Tocopherol Metabolism	3843	263.129	-0.0892423	0.0892423	0.0016347	0.0016347	In both models
174	M0100000442	quinate	Xenobiotics	Food Component/Plant	2432.9	191.056	0.0889996	0.0889996	-0.000221596	0.000221596	In both models
719	M0999911852	X-11852	Not Annotated	Not Annotated	Not Annotated	Not Annotated	0.0886967	0.0886967	-0.000368009	0.000368009	In both models
703	M0100022475	menthol glucuronide	Xenobiotics	Food Component/Plant	4673.7	331.176	0.0872375	0.0872375	-0.000260939	0.000260939	In both models
250	M0100001270	myristoylcarnitine (C14)	Lipid	Fatty Acid Metabolism (Acyl Carnitine, Long Chain Saturated)	1350	372.311	0.0854636	0.0854636	-0.00354671	0.00354671	In both models
758	M0999917146	X-17146	Not Annotated	Not Annotated	Not Annotated	Not Annotated	0.0829962	0.0829962	-0.000523325	0.000523325	In both models
50	M0000000361	inosine	Nucleotide	Purine Metabolism, (Hypo)Xanthine/Inosine containing	1602.1	267.073	0.0828303	0.0828303	0.0061231	0.0061231	In both models
709	M0999911372	X-11372	Not Annotated	Not Annotated	Not Annotated	Not Annotated	-0.0824521	0.0824521	0	0	In age model only
252	M0100001272	1-oleoyl-GPC (18:1)	Lipid	Lysophospholipid	1540	522.355	-0.0819952	0.0819952	0	0	In age model only
413	M0100002927	S-methylcysteine sulfoxide	Amino Acid	Methionine, Cysteine, SAM and Taurine Metabolism	900	152.038	0.0813896	0.0813896	0	0	In age model only
742	M0999912847	X-12847	Not Annotated	Not Annotated	Not Annotated	Not Annotated	-0.0806832	0.0806832	0.00052555	0.00052555	In both models
16	M0000000189	N6,N6,N6-trimethyllysine	Amino Acid	Lysine Metabolism	2825	189.16	-0.0800402	0.0800402	-0.0111563	0.0111563	In both models
176	M0100000453	paraxanthine	Xenobiotics	Xanthine Metabolism	2279	179.057	-0.0799756	0.0799756	0.000127099	0.000127099	In both models
286	M0100001423	4-hydroxyhippurate	Xenobiotics	Benzoate Metabolism	1475	194.046	0.079918	0.079918	0	0	In age model only
698	M0100022014	bilirubin degradation product, C16H18N2O5 (3)**	Partially Characterized Molecules	Partially Characterized Molecules	3354	317.114	0.0786913	0.0786913	-0.0055132	0.0055132	In both models
731	M0999912410	X-12410	Not Annotated	Not Annotated	Not Annotated	Not Annotated	0.0779302	0.0779302	0	0	In age model only
560	M0100009232	thioproline	Xenobiotics	Chemical	1250	134.027	-0.0775233	0.0775233	-0.0094026	0.0094026	In both models
803	M0999923654	X-23654	Not Annotated	Not Annotated	Not Annotated	Not Annotated	0.0774212	0.0774212	0	0	In age model only
548	M0100009038	myristoyl dihydrosphingomyelin (d18:0/14:0)*	Lipid	Dihydrosphingomyelins	2060	677.559	-0.0768829	0.0768829	0	0	In age model only
149	M0000001628	glycochenodeoxycholate	Lipid	Primary Bile Acid Metabolism	5236.1	448.307	0.0758937	0.0758937	0.00187704	0.00187704	In both models
326	M0100001620	glycerophosphoethanolamine	Lipid	Phospholipid Metabolism	659	216.063	-0.0758642	0.0758642	0	0	In age model only
270	M0100001393	isovalerylcarnitine (C5)	Amino Acid	Leucine, Isoleucine and Valine Metabolism	3085	246.17	-0.0748097	0.0748097	0	0	In age model only
316	M0100001594	beta-hydroxyisovaleroylcarnitine	Amino Acid	Leucine, Isoleucine and Valine Metabolism	2584	262.165	-0.0747688	0.0747688	-0.00339723	0.00339723	In both models
789	M0999921467	X-21467	Not Annotated	Not Annotated	Not Annotated	Not Annotated	0.071315	0.071315	0	0	In age model only
769	M0999918888	X-18888	Not Annotated	Not Annotated	Not Annotated	Not Annotated	0.0700127	0.0700127	0	0	In age model only
363	M0100001977	beta-cryptoxanthin	Cofactors and Vitamins	Vitamin A Metabolism	2560	552.433	-0.069848	0.069848	0.000393547	0.000393547	In both models
511	M0100006644	taurodeoxycholic acid 3-sulfate	Lipid	Secondary Bile Acid Metabolism	4850	288.62	-0.0691757	0.0691757	-0.00216244	0.00216244	In both models
757	M0999917010	X-17010	Not Annotated	Not Annotated	Not Annotated	Not Annotated	0.0673147	0.0673147	0	0	In age model only
662	M0100020975	3-hydroxy-2-methylpyridine sulfate	Xenobiotics	Chemical	1849	188.002	0.0665558	0.0665558	0	0	In age model only
31	M0000000254	3-hydroxybutyrate (BHBA)	Lipid	Ketone Bodies	1480	103.04	0.0664375	0.0664375	0	0	In age model only
77	M0000000537	trans-urocanate	Amino Acid	Histidine Metabolism	1882.5	137.036	-0.0655905	0.0655905	-0.00345153	0.00345153	In both models
622	M0100020241	gamma-glutamylcitrulline*	Peptide	Gamma-glutamyl Amino Acid	1644	305.146	0.0655112	0.0655112	0	0	In age model only
647	M0100020536	4-ethylcatechol sulfate	Xenobiotics	Benzoate Metabolism	3379	217.018	0.0647183	0.0647183	0	0	In age model only
68	M0000000482	lactate	Carbohydrate	Glycolysis, Gluconeogenesis, and Pyruvate Metabolism	1469	89.0244	0.0627118	0.0627118	-0.0146499	0.0146499	In both models
783	M0999921351	X-21351	Not Annotated	Not Annotated	Not Annotated	Not Annotated	-0.0618747	0.0618747	-0.00189866	0.00189866	In both models
280	M0100001405	1-methylxanthine	Xenobiotics	Xanthine Metabolism	1568.8	165.042	-0.0617064	0.0617064	0	0	In age model only
298	M0100001509	2-methylbutyrylcarnitine (C5)	Amino Acid	Leucine, Isoleucine and Valine Metabolism	3050	246.17	-0.0611634	0.0611634	-0.00625573	0.00625573	In both models
794	M0999921796	X-21796	Not Annotated	Not Annotated	Not Annotated	Not Annotated	0.0600385	0.0600385	0	0	In age model only
563	M0100009271	(S)-3-hydroxybutyrylcarnitine	Lipid	Fatty Acid Metabolism (Acyl Carnitine, Hydroxy)	2340	248.149	0.0598264	0.0598264	-0.00552086	0.00552086	In both models
232	M0100001178	3-carboxy-4-methyl-5-propyl-2-furanpropanoate (CMPF)	Lipid	Fatty Acid, Dicarboxylate	2800	239.092	0.0591526	0.0591526	0	0	In age model only
158	M0100000008	benzoate	Xenobiotics	Benzoate Metabolism	1750	121.029	0.0587202	0.0587202	-0.00359803	0.00359803	In both models
727	M0999912117	X-12117	Not Annotated	Not Annotated	Not Annotated	Not Annotated	0.0586426	0.0586426	0	0	In age model only
54	M0000000397	leucine	Amino Acid	Leucine, Isoleucine and Valine Metabolism	1477.3	130.087	0.0585145	0.0585145	0	0	In age model only
389	M0100002154	ergothioneine	Xenobiotics	Food Component/Plant	850	230.096	0.0567746	0.0567746	0.00171966	0.00171966	In both models
797	M0999922776	X-22776	Not Annotated	Not Annotated	Not Annotated	Not Annotated	0.0564229	0.0564229	0	0	In age model only
763	M0999917685	X-17685	Not Annotated	Not Annotated	Not Annotated	Not Annotated	-0.0547691	0.0547691	0	0	In age model only
652	M0100020578	4-allylcatechol sulfate	Xenobiotics	Benzoate Metabolism	3571	229.018	0.0540043	0.0540043	-0.000906691	0.000906691	In both models
343	M0100001756	4-ethylphenylsulfate	Xenobiotics	Benzoate Metabolism	3580	201.023	-0.0535366	0.0535366	0.00172918	0.00172918	In both models
428	M0100003434	imidazole propionate	Amino Acid	Histidine Metabolism	2263	141.066	0.0532378	0.0532378	-0.00159654	0.00159654	In both models
315	M0100001593	glutarylcarnitine (C5-DC)	Amino Acid	Lysine Metabolism	2393	276.144	-0.0529981	0.0529981	0.00122044	0.00122044	In both models
619	M0100020214	glyco-beta-muricholate**	Lipid	Primary Bile Acid Metabolism	4762	464.302	-0.0528492	0.0528492	0	0	In age model only
720	M0999911880	X-11880	Not Annotated	Not Annotated	Not Annotated	Not Annotated	0.0516859	0.0516859	0.00153069	0.00153069	In both models
482	M0100006108	phenylacetylcarnitine	Peptide	Acetylated Peptides	3092	280.154	0.0510802	0.0510802	0	0	In age model only
277	M0100001402	5-acetylamino-6-formylamino-3-methyluracil	Xenobiotics	Xanthine Metabolism	1424	225.063	-0.0509858	0.0509858	0.000378393	0.000378393	In both models
708	M0999911315	X-11315	Not Annotated	Not Annotated	Not Annotated	Not Annotated	-0.0502042	0.0502042	0.00242123	0.00242123	In both models
484	M0100006116	methyl-4-hydroxybenzoate sulfate	Xenobiotics	Benzoate Metabolism	2873	230.997	0.0500181	0.0500181	0.00158355	0.00158355	In both models
28	M0000000241	phenylpyruvate	Amino Acid	Phenylalanine Metabolism	2515	163.04	-0.0499619	0.0499619	0	0	In age model only
606	M0100019794	hydroxy-CMPF*	Lipid	Fatty Acid, Dicarboxylate	1516	255.087	0.0476556	0.0476556	0	0	In age model only
171	M0100000282	N-acetylglutamate	Amino Acid	Glutamate Metabolism	3106	188.056	0.0473567	0.0473567	0	0	In age model only
208	M0100000997	3-hydroxydecanoate	Lipid	Fatty Acid, Monohydroxy	4634.7	187.134	0.0470785	0.0470785	0	0	In age model only
10	M0000000136	cholate	Lipid	Primary Bile Acid Metabolism	5165	407.28	0.0464054	0.0464054	-0.000277911	0.000277911	In both models
447	M0100004299	N-acetyl-1-methylhistidine*	Amino Acid	Histidine Metabolism	2100	212.103	0.0460838	0.0460838	0.000459008	0.000459008	In both models
392	M0100002253	cinnamoylglycine	Xenobiotics	Food Component/Plant	3127	204.067	0.0459984	0.0459984	0.000640073	0.000640073	In both models
476	M0100005998	octadecanedioylcarnitine (C18-DC)*	Lipid	Fatty Acid Metabolism (Acyl Carnitine, Dicarboxylate)	1227	458.348	0.0459699	0.0459699	0	0	In age model only
11	M0000000158	5,6-dihydrothymine	Nucleotide	Pyrimidine Metabolism, Thymine containing	1637.8	127.051	0.0458757	0.0458757	0.000265021	0.000265021	In both models
752	M0999915503	X-15503	Not Annotated	Not Annotated	Not Annotated	Not Annotated	0.0457039	0.0457039	-0.00302966	0.00302966	In both models
583	M0100015759	stearoylcholine*	Lipid	Fatty Acid Metabolism (Acyl Choline)	1520	370.368	0.0455996	0.0455996	-0.00102684	0.00102684	In both models
753	M0999915523	X-15523	Not Annotated	Not Annotated	Not Annotated	Not Annotated	0.0451056	0.0451056	-0.000537958	0.000537958	In both models
705	M0999910458	X-10458	Not Annotated	Not Annotated	Not Annotated	Not Annotated	-0.044836	0.044836	0	0	In age model only
151	M0000001648	taurocholate	Lipid	Primary Bile Acid Metabolism	5150	514.284	0.043694	0.043694	0	0	In age model only
624	M0100020259	glutamine conjugate of C7H12O2*	Partially Characterized Molecules	Partially Characterized Molecules	3053	255.135	0.0422783	0.0422783	0	0	In age model only
791	M0999921471	X-21471	Not Annotated	Not Annotated	Not Annotated	Not Annotated	0.0408065	0.0408065	-0.00131453	0.00131453	In both models
43	M0000000339	glutarate (C5-DC)	Lipid	Fatty Acid, Dicarboxylate	2900	131.035	0.0400734	0.0400734	0.000372776	0.000372776	In both models
632	M0100020377	ethyl beta-glucopyranoside	Xenobiotics	Food Component/Plant	1519	207.087	0.0396442	0.0396442	0	0	In age model only
205	M0100000924	1-oleoylglycerol (18:1)	Lipid	Monoacylglycerol	6650	281.249	0.0385954	0.0385954	0.000819567	0.000819567	In both models
524	M0100008955	tricosanoyl sphingomyelin (d18:1/23:0)*	Lipid	Sphingomyelins	3350	801.684	0.0379549	0.0379549	-0.00197472	0.00197472	In both models
59	M0000000432	nicotinamide	Cofactors and Vitamins	Nicotinate and Nicotinamide Metabolism	1942	123.055	-0.0377947	0.0377947	0.00376565	0.00376565	In both models
411	M0100002910	1-methyl-5-imidazoleacetate	Amino Acid	Histidine Metabolism	1989	141.066	-0.0371263	0.0371263	0.000842342	0.000842342	In both models
659	M0100020851	3-ethylcatechol sulfate (1)	Xenobiotics	Food Component/Plant	3422	217.018	0.036849	0.036849	-0.00159603	0.00159603	In both models
478	M0100006082	4-hydroxychlorothalonil	Xenobiotics	Chemical	4427	244.908	0.036391	0.036391	-0.000292008	0.000292008	In both models
225	M0100001108	3-methylxanthine	Xenobiotics	Xanthine Metabolism	1700	165.042	-0.0357788	0.0357788	-0.00315844	0.00315844	In both models
637	M0100020417	N6,N6-dimethyllysine	Amino Acid	Lysine Metabolism	2831	175.144	-0.0357043	0.0357043	-0.00124236	0.00124236	In both models
689	M0100021992	cis-3,4-methyleneheptanoylglycine	Lipid	Fatty Acid Metabolism (Acyl Glycine)	3731	198.114	0.0356663	0.0356663	0	0	In age model only
72	M0000000512	taurine	Amino Acid	Methionine, Cysteine, SAM and Taurine Metabolism	660	126.022	-0.0352943	0.0352943	-0.00123293	0.00123293	In both models
565	M0100009275	methylsuccinoylcarnitine	Amino Acid	Leucine, Isoleucine and Valine Metabolism	2589	276.144	0.0327463	0.0327463	0	0	In age model only
639	M0100020487	N-acetyl-isoputreanine	Amino Acid	Polyamine Metabolism	2305	203.139	-0.0326688	0.0326688	0.00810161	0.00810161	In both models
322	M0100001613	tetradecanedioate (C14-DC)	Lipid	Fatty Acid, Dicarboxylate	3985	257.176	0.0317091	0.0317091	-0.00193342	0.00193342	In both models
25	M0000000231	arginine	Amino Acid	Urea cycle; Arginine and Proline Metabolism	2825	175.119	-0.0311363	0.0311363	0	0	In age model only
177	M0100000463	indolelactate	Amino Acid	Tryptophan Metabolism	2286	204.067	-0.0311181	0.0311181	-0.0055912	0.0055912	In both models
165	M0100000096	4-guanidinobutanoate	Amino Acid	Guanidino and Acetamido Metabolism	2320	146.092	0.0306551	0.0306551	0	0	In age model only
528	M0100008977	1-stearoyl-2-arachidonoyl-GPE (18:0/20:4)	Lipid	Phosphatidylethanolamine (PE)	2475	768.554	-0.0300962	0.0300962	0	0	In age model only
497	M0100006314	sphingomyelin (d17:1/16:0, d18:1/15:0, d16:1/17:0)*	Lipid	Sphingomyelins	2082	689.559	0.0291409	0.0291409	0	0	In age model only
420	M0100003119	N-oleoyltaurine	Lipid	Endocannabinoid	5610	388.253	0.0271603	0.0271603	0	0	In age model only
328	M0100001654	1-arachidonoyl-GPI (20:4)*	Lipid	Lysophospholipid	5482	619.289	0.0268703	0.0268703	-0.00314381	0.00314381	In both models
110	M0000001025	pipecolate	Amino Acid	Lysine Metabolism	2200	130.086	-0.0265755	0.0265755	-0.00189286	0.00189286	In both models
584	M0100015760	linoleoylcholine*	Lipid	Fatty Acid Metabolism (Acyl Choline)	1388	366.337	0.0261521	0.0261521	-0.000675526	0.000675526	In both models
216	M0100001054	butyrylcarnitine (C4)	Lipid	Fatty Acid Metabolism (also BCAA Metabolism)	2860	232.154	-0.0260225	0.0260225	0	0	In age model only
717	M0999911843	X-11843	Not Annotated	Not Annotated	Not Annotated	Not Annotated	0.0255258	0.0255258	0	0	In age model only
333	M0100001664	N6-succinyladenosine	Nucleotide	Purine Metabolism, Adenine containing	940	382.1	0.0252278	0.0252278	0	0	In age model only
212	M0100001022	threonate	Cofactors and Vitamins	Ascorbate and Aldarate Metabolism	2384	135.03	0.0228172	0.0228172	0.00623343	0.00623343	In both models
691	M0100022004	bilirubin degradation product, C16H18N2O5 (2)**	Partially Characterized Molecules	Partially Characterized Molecules	3204	317.114	0.0227918	0.0227918	0	0	In age model only
94	M0000000888	caprate (10:0)	Lipid	Medium Chain Fatty Acid	5090.7	171.139	-0.0220141	0.0220141	0.000776921	0.000776921	In both models
260	M0100001296	stachydrine	Xenobiotics	Food Component/Plant	1440	144.102	0.0204714	0.0204714	0.00415171	0.00415171	In both models
831	M0999926054	X-26054	Not Annotated	Not Annotated	Not Annotated	Not Annotated	0.0194571	0.0194571	-0.00305412	0.00305412	In both models
295	M0100001468	N1-methyl-2-pyridone-5-carboxamide	Cofactors and Vitamins	Nicotinate and Nicotinamide Metabolism	1668	151.051	-0.0193512	0.0193512	0	0	In age model only
694	M0100022007	bilirubin degradation product, C17H18N2O4 (3)**	Partially Characterized Molecules	Partially Characterized Molecules	4906	313.119	0.0192493	0.0192493	0	0	In age model only
173	M0100000437	theophylline	Xenobiotics	Xanthine Metabolism	2356.9	179.057	-0.0182872	0.0182872	-0.000813907	0.000813907	In both models
501	M0100006375	3-methoxycatechol sulfate (1)	Xenobiotics	Benzoate Metabolism	2163	218.997	-0.0182298	0.0182298	0	0	In age model only
150	M0000001629	taurochenodeoxycholate	Lipid	Primary Bile Acid Metabolism	5250	498.289	0.0176364	0.0176364	0.000986244	0.000986244	In both models
487	M0100006190	2-acetamidophenol sulfate	Xenobiotics	Food Component/Plant	2251	230.013	0.0163725	0.0163725	0.000689567	0.000689567	In both models
367	M0100001990	taurocholenate sulfate*	Lipid	Secondary Bile Acid Metabolism	4750	279.614	-0.0162149	0.0162149	0	0	In age model only
339	M0100001739	dihomo-linolenate (20:3n3 or n6)	Lipid	Long Chain Polyunsaturated Fatty Acid (n3 and n6)	5596	305.249	-0.0158054	0.0158054	0.00392183	0.00392183	In both models
714	M0999911483	X-11483	Not Annotated	Not Annotated	Not Annotated	Not Annotated	0.0154819	0.0154819	0	0	In age model only
610	M0100019975	hexadecenedioate (C16:1-DC)*	Lipid	Fatty Acid, Dicarboxylate	4380	283.191	0.0151639	0.0151639	-0.000245795	0.000245795	In both models
408	M0100002796	cis-4-decenoate (10:1n6)*	Lipid	Medium Chain Fatty Acid	4890	169.123	0.0139867	0.0139867	0	0	In age model only
312	M0100001580	docosapentaenoate (n6 DPA; 22:5n6)	Lipid	Long Chain Polyunsaturated Fatty Acid (n3 and n6)	5624.5	329.249	-0.0138592	0.0138592	0.00419804	0.00419804	In both models
191	M0100000711	4-acetylphenol sulfate	Xenobiotics	Benzoate Metabolism	2375	215.002	-0.0137941	0.0137941	0.000277227	0.000277227	In both models
220	M0100001086	N-(2-furoyl)glycine	Xenobiotics	Food Component/Plant	1525	168.03	0.0137607	0.0137607	0	0	In age model only
488	M0100006191	p-cresol glucuronide*	Amino Acid	Tyrosine Metabolism	2420	283.082	0.0135134	0.0135134	0	0	In age model only
323	M0100001614	hexadecanedioate (C16-DC)	Lipid	Fatty Acid, Dicarboxylate	4615	285.207	0.0119243	0.0119243	-0.00407673	0.00407673	In both models
821	M0999924953	X-24953	Not Annotated	Not Annotated	Not Annotated	Not Annotated	-0.0118121	0.0118121	0	0	In age model only
730	M0999912216	X-12216	Not Annotated	Not Annotated	Not Annotated	Not Annotated	-0.0114559	0.0114559	-0.000155975	0.000155975	In both models
271	M0100001395	1-linoleoyl-GPC (18:2)	Lipid	Lysophospholipid	1465	520.34	-0.0112352	0.0112352	-0.000387907	0.000387907	In both models
556	M0100009162	1-(1-enyl-palmitoyl)-2-palmitoyl-GPC (P-16:0/16:0)*	Lipid	Plasmalogen	2550	718.575	-0.0107049	0.0107049	0	0	In age model only
340	M0100001740	mannitol/sorbitol	Carbohydrate	Fructose, Mannose and Galactose Metabolism	2320	181.072	0.0102391	0.0102391	-0.00139677	0.00139677	In both models
530	M0100008984	1-palmitoyl-2-palmitoleoyl-GPC (16:0/16:1)*	Lipid	Phosphatidylcholine (PC)	2200	732.554	0.0101172	0.0101172	0	0	In age model only
92	M0000000849	caffeine	Xenobiotics	Xanthine Metabolism	2106	195.088	-0.00995582	0.00995582	0	0	In age model only
348	M0100001778	1-linoleoyl-GPI (18:2)*	Lipid	Lysophospholipid	5494	595.289	0.00966972	0.00966972	0	0	In age model only
558	M0100009225	1-(1-enyl-stearoyl)-2-linoleoyl-GPE (P-18:0/18:2)*	Lipid	Plasmalogen	2750	728.559	0.00956764	0.00956764	-0.015411	0.015411	In both models
799	M0999923587	X-23587	Not Annotated	Not Annotated	Not Annotated	Not Annotated	0.00928478	0.00928478	0.00123933	0.00123933	In both models
159	M0100000010	3-phenylpropionate (hydrocinnamate)	Xenobiotics	Benzoate Metabolism	2860	149.061	0.00880891	0.00880891	-0.000447652	0.000447652	In both models
218	M0100001073	androsterone sulfate	Lipid	Androgenic Steroids	5022	369.174	-0.00783063	0.00783063	0	0	In age model only
568	M0100009332	arachidonoylcholine	Lipid	Fatty Acid Metabolism (Acyl Choline)	1390	390.337	0.00723273	0.00723273	0	0	In age model only
259	M0100001294	gamma-glutamylglycine	Peptide	Gamma-glutamyl Amino Acid	1535	205.082	-0.00697681	0.00697681	-0.000911021	0.000911021	In both models
242	M0100001247	octanoylcarnitine (C8)	Lipid	Fatty Acid Metabolism (Acyl Carnitine, Medium Chain)	950	288.217	0.00633271	0.00633271	-0.0021809	0.0021809	In both models
183	M0100000639	1-stearoyl-2-oleoyl-GPS (18:0/18:1)	Lipid	Phosphatidylserine (PS)	3000	790.559	-0.00523851	0.00523851	0	0	In age model only
249	M0100001267	piperine	Xenobiotics	Food Component/Plant	1168	286.144	0.00468118	0.00468118	-0.000897205	0.000897205	In both models
759	M0999917351	X-17351	Not Annotated	Not Annotated	Not Annotated	Not Annotated	0.00465893	0.00465893	0.00358855	0.00358855	In both models
692	M0100022005	bilirubin degradation product, C17H18N2O4 (1)**	Partially Characterized Molecules	Partially Characterized Molecules	4633	313.119	0.00461526	0.00461526	0.00525348	0.00525348	In both models
471	M0100005864	methyl glucopyranoside (alpha + beta)	Xenobiotics	Food Component/Plant	1070	193.072	0.00382328	0.00382328	0.000534818	0.000534818	In both models
582	M0100015745	glycosyl ceramide (d18:2/24:1, d18:1/24:2)*	Lipid	Hexosylceramides (HCER)	3380	808.666	-0.00313378	0.00313378	-0.00980135	0.00980135	In both models
113	M0000001053	3-ureidopropionate	Nucleotide	Pyrimidine Metabolism, Uracil containing	875	133.061	-0.00189149	0.00189149	0	0	In age model only
672	M0100021198	picolinoylglycine	Lipid	Fatty Acid Metabolism (Acyl Glycine)	1867	179.046	0.00162189	0.00162189	0	0	In age model only
828	M0999925520	X-25520	Not Annotated	Not Annotated	Not Annotated	Not Annotated	-0.0015721	0.0015721	0.001317	0.001317	In both models
407	M0100002769	argininate*	Amino Acid	Urea cycle; Arginine and Proline Metabolism	2150	176.103	0.00145551	0.00145551	-0.00260374	0.00260374	In both models
299	M0100001510	phenol sulfate	Amino Acid	Tyrosine Metabolism	2156	172.991	-0.000889521	0.000889521	0.00599264	0.00599264	In both models
161	M0100000014	hippurate	Xenobiotics	Benzoate Metabolism	2106.9	178.051	0.000811797	0.000811797	0.00204856	0.00204856	In both models
693	M0100022006	bilirubin degradation product, C17H18N2O4 (2)**	Partially Characterized Molecules	Partially Characterized Molecules	4793	313.119	0.000118476	0.000118476	0	0	In age model only
3	M0000000050	spermidine	Amino Acid	Polyamine Metabolism	700	146.165	0	0	-0.00196294	0.00196294	In FEV1/FVC model only
4	M0000000055	1-methylnicotinamide	Cofactors and Vitamins	Nicotinate and Nicotinamide Metabolism	1940	137.071	0	0	-0.00107317	0.00107317	In FEV1/FVC model only
5	M0000000062	12,13-DiHOME	Lipid	Fatty Acid, Dihydroxy	5137	313.238	0	0	0.00413751	0.00413751	In FEV1/FVC model only
9	M0000000112	3-hydroxy-3-methylglutarate	Lipid	Mevalonate Metabolism	2850	161.046	0	0	0	0	In neither
12	M0000000171	hypoxanthine	Nucleotide	Purine Metabolism, (Hypo)Xanthine/Inosine containing	1291.2	135.031	0	0	-0.00402945	0.00402945	In FEV1/FVC model only
13	M0000000180	linoleate (18:2n6)	Lipid	Long Chain Polyunsaturated Fatty Acid (n3 and n6)	5535	279.233	0	0	0	0	In neither
17	M0000000192	N-acetylputrescine	Amino Acid	Polyamine Metabolism	2230	131.118	0	0	-0.0065379	0.0065379	In FEV1/FVC model only
18	M0000000194	N-formylmethionine	Amino Acid	Methionine, Cysteine, SAM and Taurine Metabolism	1543.8	176.039	0	0	-0.000164143	0.000164143	In FEV1/FVC model only
19	M0000000197	S-adenosylhomocysteine (SAH)	Amino Acid	Methionine, Cysteine, SAM and Taurine Metabolism	1832.4	383.114	0	0	0	0	In neither
21	M0000000209	adenosine 5'-monophosphate (AMP)	Nucleotide	Purine Metabolism, Adenine containing	1013	348.07	0	0	0	0	In neither
26	M0000000234	aspartate	Amino Acid	Alanine and Aspartate Metabolism	1165	134.045	0	0	0	0	In neither
27	M0000000240	3-(4-hydroxyphenyl)lactate	Amino Acid	Tyrosine Metabolism	1379	181.051	0	0	0	0	In neither
30	M0000000252	succinate	Energy	TCA Cycle	3149	117.019	0	0	-0.00014662	0.00014662	In FEV1/FVC model only
32	M0000000266	cholesterol	Lipid	Sterol	2707	369.352	0	0	0.0102176	0.0102176	In FEV1/FVC model only
34	M0000000273	cortisone	Lipid	Corticosteroids	4575	359.186	0	0	0	0	In neither
38	M0000000297	sphingosine	Lipid	Sphingosines	1393	300.29	0	0	0	0	In neither
40	M0000000330	fumarate	Energy	TCA Cycle	3084	115.004	0	0	0	0	In neither
42	M0000000338	gluconate	Xenobiotics	Food Component/Plant	2922	195.051	0	0	-0.00246025	0.00246025	In FEV1/FVC model only
44	M0000000340	glycine	Amino Acid	Glycine, Serine and Threonine Metabolism	1375	76.0393	0	0	-0.00599473	0.00599473	In FEV1/FVC model only
45	M0000000342	glycocholate	Lipid	Primary Bile Acid Metabolism	5163	464.302	0	0	0	0	In neither
47	M0000000355	histidine	Amino Acid	Histidine Metabolism	755.9	154.062	0	0	-0.0171192	0.0171192	In FEV1/FVC model only
52	M0000000376	isoleucine	Amino Acid	Leucine, Isoleucine and Valine Metabolism	2800	132.102	0	0	-0.0100502	0.0100502	In FEV1/FVC model only
53	M0000000391	citrulline	Amino Acid	Urea cycle; Arginine and Proline Metabolism	1520	176.103	0	0	-0.00132121	0.00132121	In FEV1/FVC model only
55	M0000000407	lysine	Amino Acid	Lysine Metabolism	2850	147.113	0	0	-0.00329897	0.00329897	In FEV1/FVC model only
56	M0000000409	malate	Energy	TCA Cycle	615.6	133.014	0	0	0.000440399	0.000440399	In FEV1/FVC model only
57	M0000000415	methionine	Amino Acid	Methionine, Cysteine, SAM and Taurine Metabolism	1147	148.044	0	0	-0.0111191	0.0111191	In FEV1/FVC model only
58	M0000000424	palmitate (16:0)	Lipid	Long Chain Saturated Fatty Acid	5618	255.233	0	0	0	0	In neither
60	M0000000439	stearate (18:0)	Lipid	Long Chain Saturated Fatty Acid	5872	283.264	0	0	0	0	In neither
61	M0000000444	ornithine	Amino Acid	Urea cycle; Arginine and Proline Metabolism	2800	133.097	0	0	0	0	In neither
63	M0000000452	palmitoleate (16:1n7)	Lipid	Long Chain Monounsaturated Fatty Acid	5475	253.217	0	0	-0.00216021	0.00216021	In FEV1/FVC model only
66	M0000000466	phytanate	Xenobiotics	Food Component/Plant	5908	311.296	0	0	0.00207529	0.00207529	In FEV1/FVC model only
70	M0000000501	salicylate	Xenobiotics	Drug - Topical Agents	802	137.024	0	0	0.000111872	0.000111872	In FEV1/FVC model only
73	M0000000519	myristate (14:0)	Lipid	Long Chain Saturated Fatty Acid	5440	227.202	0	0	0	0	In neither
76	M0000000536	2'-deoxyuridine	Nucleotide	Pyrimidine Metabolism, Uracil containing	1586	227.067	0	0	0	0	In neither
78	M0000000561	glutamate	Amino Acid	Glutamate Metabolism	1500	148.06	0	0	0	0	In neither
80	M0000000564	threonine	Amino Acid	Glycine, Serine and Threonine Metabolism	1514	120.066	0	0	-0.0149397	0.0149397	In FEV1/FVC model only
81	M0000000565	tryptophan	Amino Acid	Tryptophan Metabolism	2986	205.097	0	0	-0.0205702	0.0205702	In FEV1/FVC model only
82	M0000000566	valine	Amino Acid	Leucine, Isoleucine and Valine Metabolism	909.4	116.072	0	0	0.00730255	0.00730255	In FEV1/FVC model only
83	M0000000572	glucose	Carbohydrate	Glycolysis, Gluconeogenesis, and Pyruvate Metabolism	2342	225.062	0	0	0.00712767	0.00712767	In FEV1/FVC model only
84	M0000000799	betaine	Amino Acid	Glycine, Serine and Threonine Metabolism	1064	118.086	0	0	-0.0100066	0.0100066	In FEV1/FVC model only
85	M0000000800	cysteine	Amino Acid	Methionine, Cysteine, SAM and Taurine Metabolism	1475	122.027	0	0	0	0	In neither
87	M0000000806	dimethylglycine	Amino Acid	Glycine, Serine and Threonine Metabolism	1104	104.071	0	0	0	0	In neither
90	M0000000821	pseudouridine	Nucleotide	Pyrimidine Metabolism, Uracil containing	1100	243.062	0	0	-0.00993004	0.00993004	In FEV1/FVC model only
91	M0000000823	pyruvate	Carbohydrate	Glycolysis, Gluconeogenesis, and Pyruvate Metabolism	1083	87.0088	0	0	0.00170096	0.00170096	In FEV1/FVC model only
95	M0000000891	margarate (17:0)	Lipid	Long Chain Saturated Fatty Acid	5731	269.249	0	0	0	0	In neither
96	M0000000892	nonadecanoate (19:0)	Lipid	Long Chain Saturated Fatty Acid	6068	297.28	0	0	0	0	In neither
97	M0000000893	arachidate (20:0)	Lipid	Long Chain Saturated Fatty Acid	6240	311.296	0	0	0	0	In neither
99	M0000000923	dihydroorotate	Nucleotide	Pyrimidine Metabolism, Orotate containing	1910	157.025	0	0	-0.000524653	0.000524653	In FEV1/FVC model only
100	M0000000926	caproate (6:0)	Lipid	Medium Chain Fatty Acid	2713.7	115.076	0	0	-0.00293305	0.00293305	In FEV1/FVC model only
101	M0000000935	sucrose	Carbohydrate	Disaccharides and Oligosaccharides	3092	387.114	0	0	-0.00133523	0.00133523	In FEV1/FVC model only
102	M0000000980	pentadecanoate (15:0)	Lipid	Long Chain Saturated Fatty Acid	5521	241.217	0	0	0	0	In neither
103	M0000001001	trans-4-hydroxyproline	Amino Acid	Urea cycle; Arginine and Proline Metabolism	1064	132.066	0	0	-0.00230736	0.00230736	In FEV1/FVC model only
104	M0000001002	allantoin	Nucleotide	Purine Metabolism, (Hypo)Xanthine/Inosine containing	1672	157.037	0	0	-0.00745706	0.00745706	In FEV1/FVC model only
109	M0000001024	pantothenate	Cofactors and Vitamins	Pantothenate and CoA Metabolism	1498.7	218.103	0	0	0	0	In neither
111	M0000001026	phosphoethanolamine	Lipid	Phospholipid Metabolism	700	142.026	0	0	0	0	In neither
112	M0000001052	glycerate	Carbohydrate	Glycolysis, Gluconeogenesis, and Pyruvate Metabolism	2070.4	105.019	0	0	-0.00336241	0.00336241	In FEV1/FVC model only
115	M0000001083	N-acetylmethionine	Amino Acid	Methionine, Cysteine, SAM and Taurine Metabolism	1787	190.054	0	0	0	0	In neither
116	M0000001084	N-acetylvaline	Amino Acid	Leucine, Isoleucine and Valine Metabolism	1704	158.082	0	0	0	0	In neither
117	M0000001087	erucate (22:1n9)	Lipid	Long Chain Monounsaturated Fatty Acid	6355.6	337.311	0	0	-0.00669196	0.00669196	In FEV1/FVC model only
119	M0000001094	thyroxine	Amino Acid	Tyrosine Metabolism	4808	775.679	0	0	0	0	In neither
120	M0000001102	gamma-glutamyltyrosine	Peptide	Gamma-glutamyl Amino Acid	1240	309.109	0	0	0.0163396	0.0163396	In FEV1/FVC model only
122	M0000001110	N-acetylalanine	Amino Acid	Alanine and Aspartate Metabolism	1564.8	130.051	0	0	0.0166393	0.0166393	In FEV1/FVC model only
124	M0000001113	4-acetamidobutanoate	Amino Acid	Polyamine Metabolism	894	144.067	0	0	-0.00920181	0.00920181	In FEV1/FVC model only
125	M0000001114	3-aminoisobutyrate	Nucleotide	Pyrimidine Metabolism, Thymine containing	2190	104.071	0	0	0	0	In neither
127	M0000001134	urate	Nucleotide	Purine Metabolism, (Hypo)Xanthine/Inosine containing	757.1	167.021	0	0	0	0	In neither
128	M0000001137	oleoyl ethanolamide	Lipid	Endocannabinoid	6450	324.291	0	0	0	0	In neither
129	M0000001140	gamma-glutamylglutamine	Peptide	Gamma-glutamyl Amino Acid	1430	276.119	0	0	0	0	In neither
134	M0000001231	dihomo-linoleate (20:2n6)	Lipid	Long Chain Polyunsaturated Fatty Acid (n3 and n6)	5730	307.264	0	0	0	0	In neither
135	M0000001239	2-hydroxystearate	Lipid	Fatty Acid, Monohydroxy	5695	299.259	0	0	-0.00442374	0.00442374	In FEV1/FVC model only
136	M0000001242	N1-methyladenosine	Nucleotide	Purine Metabolism, Adenine containing	2120	282.12	0	0	0.00374743	0.00374743	In FEV1/FVC model only
139	M0000001268	gamma-glutamylleucine	Peptide	Gamma-glutamyl Amino Acid	2991	261.144	0	0	0.0109603	0.0109603	In FEV1/FVC model only
140	M0000001342	3-methoxytyrosine	Amino Acid	Tyrosine Metabolism	2555	212.092	0	0	0	0	In neither
142	M0000001518	N-palmitoyl-sphingosine (d18:1/16:0)	Lipid	Ceramides	2893	538.519	0	0	0	0	In neither
143	M0000001526	1-palmitoyl-2-oleoyl-GPE (16:0/18:1)	Lipid	Phosphatidylethanolamine (PE)	2600	718.538	0	0	0	0	In neither
144	M0000001528	1-palmitoyl-2-linoleoyl-GPI (16:0/18:2)	Lipid	Phosphatidylinositol (PI)	910	833.518	0	0	0.00335269	0.00335269	In FEV1/FVC model only
146	M0000001538	stearoyl sphingomyelin (d18:1/18:0)	Lipid	Sphingomyelins	2450	731.606	0	0	0.0104941	0.0104941	In FEV1/FVC model only
148	M0000001547	N-stearoyl-sphingosine (d18:1/18:0)*	Lipid	Ceramides	3392	566.551	0	0	0	0	In neither
153	M0000002029	azelate (C9-DC)	Lipid	Fatty Acid, Dicarboxylate	1276	187.098	0	0	0	0	In neither
154	M0000002050	eicosapentaenoate (EPA; 20:5n3)	Lipid	Long Chain Polyunsaturated Fatty Acid (n3 and n6)	5450	301.217	0	0	0	0	In neither
156	M0000002054	ethylmalonate	Amino Acid	Leucine, Isoleucine and Valine Metabolism	2785	131.035	0	0	-9.25391e-05	9.25391e-05	In FEV1/FVC model only
157	M0100000007	carnitine	Lipid	Carnitine Metabolism	1978	162.112	0	0	0	0	In neither
160	M0100000011	phenylacetate	Amino Acid	Phenylalanine Metabolism	2150	91.0554	0	0	0	0	In neither
162	M0100000039	methionine sulfoxide	Amino Acid	Methionine, Cysteine, SAM and Taurine Metabolism	1272	166.053	0	0	0	0	In neither
163	M0100000042	3-methylhistidine	Amino Acid	Histidine Metabolism	906.3	168.078	0	0	0.00200858	0.00200858	In FEV1/FVC model only
164	M0100000054	5-hydroxylysine	Amino Acid	Lysine Metabolism	2790	163.108	0	0	0.00291633	0.00291633	In FEV1/FVC model only
166	M0100000257	glucuronate	Carbohydrate	Aminosugar Metabolism	3233.3	193.035	0	0	0	0	In neither
167	M0100000258	glycerol 3-phosphate	Lipid	Glycerolipid Metabolism	580	173.021	0	0	0	0	In neither
169	M0100000265	kynurenine	Amino Acid	Tryptophan Metabolism	2739	209.092	0	0	0	0	In neither
175	M0100000447	gentisate	Amino Acid	Tyrosine Metabolism	905	153.019	0	0	-0.000935943	0.000935943	In FEV1/FVC model only
178	M0100000467	3-indoxyl sulfate	Amino Acid	Tryptophan Metabolism	2222.2	212.002	0	0	0	0	In neither
179	M0100000491	gamma-glutamylphenylalanine	Peptide	Gamma-glutamyl Amino Acid	2992	295.129	0	0	0	0	In neither
181	M0100000616	1-stearoyl-2-arachidonoyl-GPI (18:0/20:4)	Lipid	Phosphatidylinositol (PI)	3000	904.591	0	0	0.00644422	0.00644422	In FEV1/FVC model only
184	M0100000656	1-stearoyl-GPI (18:0)	Lipid	Lysophospholipid	5794	599.32	0	0	-0.00109935	0.00109935	In FEV1/FVC model only
186	M0100000665	docosahexaenoate (DHA; 22:6n3)	Lipid	Long Chain Polyunsaturated Fatty Acid (n3 and n6)	5525	327.233	0	0	0	0	In neither
189	M0100000707	maleate	Lipid	Fatty Acid, Dicarboxylate	2640	115.004	0	0	0	0	In neither
192	M0100000743	2-hydroxyoctanoate	Lipid	Fatty Acid, Monohydroxy	3736.8	159.103	0	0	-0.00201647	0.00201647	In FEV1/FVC model only
193	M0100000773	3-hydroxyoctanoate	Lipid	Fatty Acid, Monohydroxy	3446	159.103	0	0	-0.000892398	0.000892398	In FEV1/FVC model only
195	M0100000776	palmitoylcarnitine (C16)	Lipid	Fatty Acid Metabolism (Acyl Carnitine, Long Chain Saturated)	1425	400.342	0	0	0	0	In neither
196	M0100000781	hexanoylcarnitine (C6)	Lipid	Fatty Acid Metabolism (Acyl Carnitine, Medium Chain)	3358	260.186	0	0	-7.31671e-05	7.31671e-05	In FEV1/FVC model only
200	M0100000808	cysteine s-sulfate	Amino Acid	Methionine, Cysteine, SAM and Taurine Metabolism	2273	199.969	0	0	-0.0076392	0.0076392	In FEV1/FVC model only
201	M0100000840	tartronate (hydroxymalonate)	Xenobiotics	Food Component/Plant	610	118.999	0	0	-0.000798349	0.000798349	In FEV1/FVC model only
202	M0100000841	oxalate (ethanedioate)	Cofactors and Vitamins	Ascorbate and Aldarate Metabolism	603	88.988	0	0	0	0	In neither
204	M0100000900	iminodiacetate (IDA)	Xenobiotics	Chemical	830	134.045	0	0	0	0	In neither
209	M0100001002	EDTA	Xenobiotics	Chemical	875	293.098	0	0	0.00255717	0.00255717	In FEV1/FVC model only
210	M0100001006	N-acetylglycine	Amino Acid	Glycine, Serine and Threonine Metabolism	826	118.05	0	0	0.00128098	0.00128098	In FEV1/FVC model only
211	M0100001007	ribonate	Carbohydrate	Pentose Metabolism	2425	165.04	0	0	0.00350375	0.00350375	In FEV1/FVC model only
214	M0100001040	1-linoleoylglycerol (18:2)	Lipid	Monoacylglycerol	6477	279.233	0	0	0	0	In neither
215	M0100001051	1-methylhistidine	Amino Acid	Histidine Metabolism	1227	168.078	0	0	-0.00228561	0.00228561	In FEV1/FVC model only
221	M0100001092	trigonelline (N'-methylnicotinate)	Cofactors and Vitamins	Nicotinate and Nicotinamide Metabolism	1388	138.055	0	0	0	0	In neither
222	M0100001102	dodecanedioate (C12-DC)	Lipid	Fatty Acid, Dicarboxylate	2990	229.145	0	0	-0.00101138	0.00101138	In FEV1/FVC model only
223	M0100001104	N-acetyltyrosine	Amino Acid	Tyrosine Metabolism	1680	222.077	0	0	0	0	In neither
224	M0100001106	1,3-dimethylurate	Xenobiotics	Xanthine Metabolism	1671.4	195.052	0	0	-0.00177711	0.00177711	In FEV1/FVC model only
226	M0100001112	3-hydroxylaurate	Lipid	Fatty Acid, Monohydroxy	5175	215.165	0	0	0.00575576	0.00575576	In FEV1/FVC model only
227	M0100001121	pyridoxate	Cofactors and Vitamins	Vitamin B6 Metabolism	2185	182.046	0	0	0	0	In neither
229	M0100001162	propionylcarnitine (C3)	Lipid	Fatty Acid Metabolism (also BCAA Metabolism)	2590	218.139	0	0	0.0104788	0.0104788	In FEV1/FVC model only
230	M0100001167	pro-hydroxy-pro	Amino Acid	Urea cycle; Arginine and Proline Metabolism	2128	229.118	0	0	0.000133502	0.000133502	In FEV1/FVC model only
231	M0100001170	3-hydroxy-2-ethylpropionate	Amino Acid	Leucine, Isoleucine and Valine Metabolism	975	117.056	0	0	0.0018038	0.0018038	In FEV1/FVC model only
233	M0100001181	docosapentaenoate (n3 DPA; 22:5n3)	Lipid	Long Chain Polyunsaturated Fatty Acid (n3 and n6)	5571	329.249	0	0	0	0	In neither
234	M0100001182	docosadienoate (22:2n6)	Lipid	Long Chain Polyunsaturated Fatty Acid (n3 and n6)	6034	335.296	0	0	0	0	In neither
235	M0100001193	adrenate (22:4n6)	Lipid	Long Chain Polyunsaturated Fatty Acid (n3 and n6)	5678	331.264	0	0	0	0	In neither
236	M0100001197	10-undecenoate (11:1n1)	Lipid	Medium Chain Fatty Acid	5085.8	183.139	0	0	0.00368449	0.00368449	In FEV1/FVC model only
237	M0100001198	myristoleate (14:1n5)	Lipid	Long Chain Monounsaturated Fatty Acid	5346.9	225.186	0	0	0	0	In neither
239	M0100001211	sebacate (C10-DC)	Lipid	Fatty Acid, Dicarboxylate	1788	201.113	0	0	0	0	In neither
240	M0100001229	stearidonate (18:4n3)	Lipid	Long Chain Polyunsaturated Fatty Acid (n3 and n6)	5395	275.202	0	0	0.00283434	0.00283434	In FEV1/FVC model only
241	M0100001232	5-dodecenoate (12:1n7)	Lipid	Medium Chain Fatty Acid	5224	197.155	0	0	0	0	In neither
243	M0100001251	decanoylcarnitine (C10)	Lipid	Fatty Acid Metabolism (Acyl Carnitine, Medium Chain)	1130	316.248	0	0	0	0	In neither
244	M0100001253	N-acetylglutamine	Amino Acid	Glutamate Metabolism	771	187.072	0	0	-0.00560874	0.00560874	In FEV1/FVC model only
246	M0100001256	N-acetylphenylalanine	Amino Acid	Phenylalanine Metabolism	2597	206.082	0	0	0.000121114	0.000121114	In FEV1/FVC model only
247	M0100001263	1-palmitoyl-GPC (16:0)	Lipid	Lysophospholipid	1525	496.34	0	0	0.00145107	0.00145107	In FEV1/FVC model only
253	M0100001274	N-acetylthreonine	Amino Acid	Glycine, Serine and Threonine Metabolism	1700	160.062	0	0	-0.00496461	0.00496461	In FEV1/FVC model only
254	M0100001276	N-acetylisoleucine	Amino Acid	Leucine, Isoleucine and Valine Metabolism	2325	172.098	0	0	0	0	In neither
255	M0100001277	10-nonadecenoate (19:1n9)	Lipid	Long Chain Monounsaturated Fatty Acid	5780	295.264	0	0	0	0	In neither
256	M0100001278	10-heptadecenoate (17:1n7)	Lipid	Long Chain Monounsaturated Fatty Acid	5555	267.233	0	0	0	0	In neither
257	M0100001287	epiandrosterone sulfate	Lipid	Androgenic Steroids	4855	369.174	0	0	0	0	In neither
261	M0100001300	alpha-hydroxyisovalerate	Amino Acid	Leucine, Isoleucine and Valine Metabolism	1126	117.056	0	0	0.00206908	0.00206908	In FEV1/FVC model only
262	M0100001313	gamma-glutamylmethionine	Peptide	Gamma-glutamyl Amino Acid	2640	279.101	0	0	0	0	In neither
263	M0100001315	p-cresol sulfate	Xenobiotics	Benzoate Metabolism	2890	187.007	0	0	0	0	In neither
264	M0100001320	erythronate*	Carbohydrate	Aminosugar Metabolism	2186	135.03	0	0	0	0	In neither
265	M0100001335	eicosenoate (20:1)	Lipid	Long Chain Monounsaturated Fatty Acid	5950	309.28	0	0	0	0	In neither
266	M0100001337	linolenate [alpha or gamma; (18:3n3 or 6)]	Lipid	Long Chain Polyunsaturated Fatty Acid (n3 and n6)	5450	277.217	0	0	0	0	In neither
269	M0100001392	laurylcarnitine (C12)	Lipid	Fatty Acid Metabolism (Acyl Carnitine, Medium Chain)	1235	344.28	0	0	0	0	In neither
272	M0100001396	7-methylxanthine	Xenobiotics	Xanthine Metabolism	1350	167.056	0	0	0	0	In neither
273	M0100001397	1,3,7-trimethylurate	Xenobiotics	Xanthine Metabolism	1985	209.068	0	0	0	0	In neither
274	M0100001398	3,7-dimethylurate	Xenobiotics	Xanthine Metabolism	1418	195.052	0	0	0.00131212	0.00131212	In FEV1/FVC model only
275	M0100001399	1,7-dimethylurate	Xenobiotics	Xanthine Metabolism	1578.6	195.052	0	0	0	0	In neither
276	M0100001400	1-methylurate	Xenobiotics	Xanthine Metabolism	1461	183.051	0	0	-0.000835859	0.000835859	In FEV1/FVC model only
278	M0100001403	5-acetylamino-6-amino-3-methyluracil	Xenobiotics	Xanthine Metabolism	1710	197.068	0	0	0	0	In neither
281	M0100001409	N1-methylinosine	Nucleotide	Purine Metabolism, (Hypo)Xanthine/Inosine containing	1430	283.104	0	0	0.000810803	0.000810803	In FEV1/FVC model only
282	M0100001412	N2,N2-dimethylguanosine	Nucleotide	Purine Metabolism, Guanine containing	2210	312.13	0	0	-0.00754816	0.00754816	In FEV1/FVC model only
283	M0100001415	N6-carbamoylthreonyladenosine	Nucleotide	Purine Metabolism, Adenine containing	2164	411.127	0	0	0	0	In neither
284	M0100001416	orotidine	Nucleotide	Pyrimidine Metabolism, Orotate containing	2250	287.052	0	0	0	0	In neither
289	M0100001446	5-methyluridine (ribothymidine)	Nucleotide	Pyrimidine Metabolism, Uracil containing	1778.1	257.078	0	0	0.00261819	0.00261819	In FEV1/FVC model only
290	M0100001452	isovalerylglycine	Amino Acid	Leucine, Isoleucine and Valine Metabolism	1950	158.082	0	0	0	0	In neither
291	M0100001454	3-hydroxydodecanedioate*	Lipid	Fatty Acid, Dicarboxylate	2252	245.139	0	0	0	0	In neither
292	M0100001456	7-methylguanine	Nucleotide	Purine Metabolism, Guanine containing	2175	166.072	0	0	0	0	In neither
296	M0100001485	gamma-glutamylisoleucine*	Peptide	Gamma-glutamyl Amino Acid	2940	261.144	0	0	0	0	In neither
297	M0100001501	oleoylcarnitine (C18:1)	Lipid	Fatty Acid Metabolism (Acyl Carnitine, Monounsaturated)	1423	426.358	0	0	0	0	In neither
301	M0100001540	glutamine_degradant*	Partially Characterized Molecules	Partially Characterized Molecules	1900	129.066	0	0	-0.00726068	0.00726068	In FEV1/FVC model only
303	M0100001550	homostachydrine*	Xenobiotics	Food Component/Plant	1750	158.118	0	0	-0.00185322	0.00185322	In FEV1/FVC model only
304	M0100001551	1-arachidonoyl-GPC (20:4n6)*	Lipid	Lysophospholipid	1460	544.34	0	0	-0.00652722	0.00652722	In FEV1/FVC model only
305	M0100001562	2-palmitoyl-GPC (16:0)*	Lipid	Lysophospholipid	6215	570.341	0	0	0.0014436	0.0014436	In FEV1/FVC model only
306	M0100001567	1-palmitoyl-GPE (16:0)	Lipid	Lysophospholipid	1544	454.293	0	0	0	0	In neither
307	M0100001569	1-oleoyl-GPE (18:1)	Lipid	Lysophospholipid	1554	480.308	0	0	0.00286445	0.00286445	In FEV1/FVC model only
308	M0100001570	1-linoleoyl-GPE (18:2)*	Lipid	Lysophospholipid	1482	478.293	0	0	0	0	In neither
309	M0100001571	1-arachidonoyl-GPE (20:4n6)*	Lipid	Lysophospholipid	1470	502.293	0	0	0	0	In neither
310	M0100001577	N-acetylcitrulline	Amino Acid	Urea cycle; Arginine and Proline Metabolism	940	216.099	0	0	0	0	In neither
311	M0100001579	2-hydroxypalmitate	Lipid	Fatty Acid, Monohydroxy	5511.2	271.228	0	0	-0.0217599	0.0217599	In FEV1/FVC model only
313	M0100001586	gulonate*	Cofactors and Vitamins	Ascorbate and Aldarate Metabolism	2750	195.051	0	0	0.000753079	0.000753079	In FEV1/FVC model only
318	M0100001604	hydroquinone sulfate	Xenobiotics	Drug - Topical Agents	1395	188.986	0	0	0	0	In neither
319	M0100001605	catechol sulfate	Xenobiotics	Benzoate Metabolism	1906	188.986	0	0	0	0	In neither
320	M0100001606	cholesterol sulfate	Lipid	Sterol	681	465.304	0	0	0	0	In neither
324	M0100001615	octadecanedioate (C18-DC)	Lipid	Fatty Acid, Dicarboxylate	5043	313.238	0	0	0.00280103	0.00280103	In FEV1/FVC model only
327	M0100001624	3-(3-hydroxyphenyl)propionate	Xenobiotics	Benzoate Metabolism	1980	165.056	0	0	-0.00055619	0.00055619	In FEV1/FVC model only
329	M0100001655	1-palmitoyl-GPI (16:0)	Lipid	Lysophospholipid	5564	571.289	0	0	0	0	In neither
330	M0100001657	glycolithocholate sulfate*	Lipid	Secondary Bile Acid Metabolism	5011	255.631	0	0	-0.00325826	0.00325826	In FEV1/FVC model only
331	M0100001658	taurolithocholate 3-sulfate	Lipid	Secondary Bile Acid Metabolism	5027	280.622	0	0	0	0	In neither
334	M0100001668	1-ribosyl-imidazoleacetate*	Amino Acid	Histidine Metabolism	2006	259.092	0	0	-0.00160406	0.00160406	In FEV1/FVC model only
336	M0100001731	indoleacetylglutamine	Amino Acid	Tryptophan Metabolism	2535	302.115	0	0	0	0	In neither
337	M0100001733	hexanoylglutamine	Lipid	Fatty Acid Metabolism (Acyl Glutamine)	2780	243.135	0	0	0.00178926	0.00178926	In FEV1/FVC model only
338	M0100001734	N6-acetyllysine	Amino Acid	Lysine Metabolism	1059	187.109	0	0	0	0	In neither
341	M0100001743	tryptophan betaine	Amino Acid	Tryptophan Metabolism	2673	247.144	0	0	0.00229813	0.00229813	In FEV1/FVC model only
342	M0100001755	4-vinylphenol sulfate	Xenobiotics	Benzoate Metabolism	3320	199.007	0	0	0	0	In neither
344	M0100001757	thymol sulfate	Xenobiotics	Food Component/Plant	4410	229.054	0	0	-0.000243308	0.000243308	In FEV1/FVC model only
346	M0100001774	3beta,7beta-dihydroxy-5-cholestenoate	Lipid	Sterol	5220	431.317	0	0	0.0106121	0.0106121	In FEV1/FVC model only
347	M0100001777	1-oleoyl-GPI (18:1)	Lipid	Lysophospholipid	5599	597.305	0	0	0	0	In neither
349	M0100001806	o-cresol sulfate	Xenobiotics	Benzoate Metabolism	2796	187.007	0	0	0	0	In neither
350	M0100001810	dimethylarginine (SDMA + ADMA)	Amino Acid	Urea cycle; Arginine and Proline Metabolism	2850	203.15	0	0	0.0422739	0.0422739	In FEV1/FVC model only
351	M0100001851	N-acetylserine	Amino Acid	Glycine, Serine and Threonine Metabolism	2000	146.046	0	0	6.76445e-05	6.76445e-05	In FEV1/FVC model only
353	M0100001868	4-allylphenol sulfate	Xenobiotics	Food Component/Plant	3805	213.023	0	0	0.000863161	0.000863161	In FEV1/FVC model only
354	M0100001869	1-stearoyl-2-arachidonoyl-GPC (18:0/20:4)	Lipid	Phosphatidylcholine (PC)	2400	810.601	0	0	-0.00222403	0.00222403	In FEV1/FVC model only
355	M0100001870	1-palmitoyl-2-linoleoyl-GPE (16:0/18:2)	Lipid	Phosphatidylethanolamine (PE)	2350	716.522	0	0	0	0	In neither
356	M0100001876	sphinganine-1-phosphate	Lipid	Sphingolipid Synthesis	1431	382.272	0	0	-0.00644412	0.00644412	In FEV1/FVC model only
357	M0100001882	glycosyl-N-stearoyl-sphingosine (d18:1/18:0)	Lipid	Hexosylceramides (HCER)	3053	728.604	0	0	0	0	In neither
358	M0100001925	cyclo(leu-pro)	Peptide	Dipeptide	2670	211.144	0	0	0.00119889	0.00119889	In FEV1/FVC model only
359	M0100001948	succinylcarnitine (C4-DC)	Energy	TCA Cycle	2291	262.129	0	0	0.000297436	0.000297436	In FEV1/FVC model only
360	M0100001950	bilirubin (E,E)*	Cofactors and Vitamins	Hemoglobin and Porphyrin Metabolism	1045	585.271	0	0	0.0022793	0.0022793	In FEV1/FVC model only
362	M0100001956	N-methylproline	Amino Acid	Urea cycle; Arginine and Proline Metabolism	1335	130.086	0	0	-0.00231715	0.00231715	In FEV1/FVC model only
364	M0100001987	5alpha-androstan-3beta,17beta-diol disulfate	Lipid	Androgenic Steroids	3880	225.07	0	0	-0.000694467	0.000694467	In FEV1/FVC model only
365	M0100001988	5alpha-pregnan-3beta,20alpha-diol disulfate	Lipid	Progestin Steroids	3962	239.085	0	0	0.00120833	0.00120833	In FEV1/FVC model only
366	M0100001989	glycocholenate sulfate*	Lipid	Secondary Bile Acid Metabolism	4750	254.623	0	0	0	0	In neither
368	M0100001992	androstenediol (3beta,17beta) disulfate (1)	Lipid	Androgenic Steroids	3740	224.062	0	0	0	0	In neither
370	M0100001994	androstenediol (3beta,17beta) disulfate (2)	Lipid	Androgenic Steroids	4065	224.062	0	0	0	0	In neither
371	M0100001999	21-hydroxypregnenolone disulfate	Lipid	Pregnenolone Steroids	3935	245.067	0	0	0	0	In neither
373	M0100002014	5alpha-pregnan-3beta,20alpha-diol monosulfate (2)	Lipid	Progestin Steroids	5060	399.221	0	0	0.000331659	0.000331659	In FEV1/FVC model only
379	M0100002067	pregnenediol sulfate (C21H34O5S)*	Lipid	Pregnenolone Steroids	5000	397.205	0	0	-0.00508845	0.00508845	In FEV1/FVC model only
383	M0100002106	sphingomyelin (d18:1/18:1, d18:2/18:0)	Lipid	Sphingomyelins	2167	729.591	0	0	0	0	In neither
385	M0100002122	3-hydroxyhippurate	Xenobiotics	Benzoate Metabolism	1687	194.046	0	0	0	0	In neither
386	M0100002126	16alpha-hydroxy DHEA 3-sulfate	Lipid	Androgenic Steroids	4240	383.153	0	0	0	0	In neither
388	M0100002152	andro steroid monosulfate C19H28O6S (1)*	Lipid	Androgenic Steroids	3871	383.153	0	0	0.00192366	0.00192366	In FEV1/FVC model only
391	M0100002199	tridecenedioate (C13:1-DC)*	Lipid	Fatty Acid, Dicarboxylate	3051	241.145	0	0	0	0	In neither
393	M0100002259	cis-4-decenoylcarnitine (C10:1)	Lipid	Fatty Acid Metabolism (Acyl Carnitine, Monounsaturated)	1057	314.233	0	0	-0.0136196	0.0136196	In FEV1/FVC model only
395	M0100002356	(16 or 17)-methylstearate (a19:0 or i19:0)	Lipid	Fatty Acid, Branched	5993	297.28	0	0	0	0	In neither
396	M0100002367	2R,3R-dihydroxybutyrate	Lipid	Fatty Acid, Dihydroxy	1543	119.035	0	0	-0.000925016	0.000925016	In FEV1/FVC model only
397	M0100002397	alpha-ketoglutaramate*	Amino Acid	Glutamate Metabolism	1916	144.03	0	0	0.00233782	0.00233782	In FEV1/FVC model only
398	M0100002417	2,3-dihydroxyisovalerate	Xenobiotics	Food Component/Plant	1050	133.051	0	0	-0.00222714	0.00222714	In FEV1/FVC model only
401	M0100002488	isoursodeoxycholate	Lipid	Secondary Bile Acid Metabolism	4809	391.285	0	0	-0.00307896	0.00307896	In FEV1/FVC model only
402	M0100002514	hydantoin-5-propionate	Amino Acid	Histidine Metabolism	2080	171.041	0	0	-0.00101211	0.00101211	In FEV1/FVC model only
404	M0100002613	pantoate	Cofactors and Vitamins	Pantothenate and CoA Metabolism	1143	147.066	0	0	0	0	In neither
412	M0100002911	glycoursodeoxycholate	Lipid	Secondary Bile Acid Metabolism	5033	448.307	0	0	0	0	In neither
414	M0100002945	(14 or 15)-methylpalmitate (a17:0 or i17:0)	Lipid	Fatty Acid, Branched	5695	269.249	0	0	0	0	In neither
415	M0100002951	eicosanedioate (C20-DC)	Lipid	Fatty Acid, Dicarboxylate	5200.9	341.27	0	0	0.000290182	0.000290182	In FEV1/FVC model only
418	M0100003000	1-(1-enyl-palmitoyl)-GPE (P-16:0)*	Lipid	Lysoplasmalogen	1558	438.298	0	0	0	0	In neither
419	M0100003001	1-(1-enyl-stearoyl)-GPE (P-18:0)*	Lipid	Lysoplasmalogen	1649	466.329	0	0	-0.00658861	0.00658861	In FEV1/FVC model only
421	M0100003151	linoleoylcarnitine (C18:2)*	Lipid	Fatty Acid Metabolism (Acyl Carnitine, Polyunsaturated)	1430	424.342	0	0	0	0	In neither
423	M0100003240	N-stearoyltaurine	Lipid	Endocannabinoid	5782	390.268	0	0	-0.000708262	0.000708262	In FEV1/FVC model only
424	M0100003258	2-O-methylascorbic acid	Cofactors and Vitamins	Ascorbate and Aldarate Metabolism	1512	189.04	0	0	0	0	In neither
425	M0100003271	beta-citrylglutamate	Amino Acid	Glutamate Metabolism	530	320.062	0	0	0	0	In neither
426	M0100003397	trimethylamine N-oxide	Lipid	Phospholipid Metabolism	2100	76.0757	0	0	0.00154564	0.00154564	In FEV1/FVC model only
427	M0100003415	N6-methyllysine	Amino Acid	Lysine Metabolism	2831	161.128	0	0	0	0	In neither
429	M0100003470	pregnanediol-3-glucuronide	Lipid	Progestin Steroids	5145	495.296	0	0	0	0	In neither
430	M0100003674	prolylglycine	Peptide	Dipeptide	2136	173.092	0	0	-0.00618087	0.00618087	In FEV1/FVC model only
431	M0100003686	N-palmitoylglycine	Lipid	Fatty Acid Metabolism (Acyl Glycine)	5580	312.254	0	0	0.00350519	0.00350519	In FEV1/FVC model only
432	M0100003695	mannonate*	Xenobiotics	Food Component/Plant	2736	195.051	0	0	-0.00748614	0.00748614	In FEV1/FVC model only
433	M0100003901	2-stearoyl-GPE (18:0)*	Lipid	Lysophospholipid	6350	480.31	0	0	0.00223549	0.00223549	In FEV1/FVC model only
434	M0100003926	(R)-3-hydroxybutyrylcarnitine	Lipid	Fatty Acid Metabolism (Acyl Carnitine, Hydroxy)	2400	248.149	0	0	-0.000694805	0.000694805	In FEV1/FVC model only
436	M0100004054	margaroylcarnitine (C17)*	Lipid	Fatty Acid Metabolism (Acyl Carnitine, Long Chain Saturated)	1424	414.358	0	0	0	0	In neither
437	M0100004083	glycohyocholate	Lipid	Secondary Bile Acid Metabolism	5020	464.302	0	0	0	0	In neither
438	M0100004089	2-hydroxydecanoate	Lipid	Fatty Acid, Monohydroxy	4840	187.134	0	0	0.000403831	0.000403831	In FEV1/FVC model only
440	M0100004112	3-methyl catechol sulfate (1)	Xenobiotics	Benzoate Metabolism	2790	203.002	0	0	0	0	In neither
441	M0100004182	3beta-hydroxy-5-cholenoate	Lipid	Secondary Bile Acid Metabolism	5205	373.275	0	0	-0.000119081	0.000119081	In FEV1/FVC model only
442	M0100004208	guaiacol sulfate	Xenobiotics	Benzoate Metabolism	2344	203.002	0	0	-0.0036118	0.0036118	In FEV1/FVC model only
443	M0100004227	2-aminooctanoate	Lipid	Fatty Acid, Amino	3385	158.119	0	0	-0.000462754	0.000462754	In FEV1/FVC model only
444	M0100004243	gamma-CEHC glucuronide*	Cofactors and Vitamins	Tocopherol Metabolism	2500	439.161	0	0	0.00296428	0.00296428	In FEV1/FVC model only
445	M0100004284	dimethyl sulfone	Xenobiotics	Chemical	832	95.0161	0	0	0	0	In neither
446	M0100004295	2-piperidinone	Xenobiotics	Food Component/Plant	1675	100.076	0	0	0.0022404	0.0022404	In FEV1/FVC model only
448	M0100004318	indolin-2-one	Xenobiotics	Food Component/Plant	2575	134.06	0	0	0.00120505	0.00120505	In FEV1/FVC model only
451	M0100004328	sphingomyelin (d18:1/14:0, d16:1/16:0)*	Lipid	Sphingomyelins	1998	675.544	0	0	0	0	In neither
452	M0100004329	sphingomyelin (d18:2/16:0, d18:1/16:1)*	Lipid	Sphingomyelins	2002	701.559	0	0	0	0	In neither
453	M0100004499	6-oxopiperidine-2-carboxylate	Amino Acid	Lysine Metabolism	965	142.051	0	0	0	0	In neither
455	M0100004523	N-delta-acetylornithine	Amino Acid	Urea cycle; Arginine and Proline Metabolism	858	173.093	0	0	0	0	In neither
457	M0100004542	2-aminoheptanoate	Lipid	Fatty Acid, Amino	3160	146.118	0	0	0	0	In neither
458	M0100004561	N-formylanthranilic acid	Amino Acid	Tryptophan Metabolism	900	164.035	0	0	0.00198539	0.00198539	In FEV1/FVC model only
460	M0100004634	3-methoxytyramine sulfate	Amino Acid	Tyrosine Metabolism	1722	246.044	0	0	0	0	In neither
461	M0100004635	methionine sulfone	Amino Acid	Methionine, Cysteine, SAM and Taurine Metabolism	1250	182.048	0	0	-0.00328189	0.00328189	In FEV1/FVC model only
462	M0100005350	1-linolenoyl-GPC (18:3)*	Lipid	Lysophospholipid	1410	518.324	0	0	0	0	In neither
464	M0100005373	fructosyllysine	Amino Acid	Lysine Metabolism	2784	309.166	0	0	0.00332358	0.00332358	In FEV1/FVC model only
465	M0100005384	O-sulfo-tyrosine	Xenobiotics	Chemical	990	260.023	0	0	0.00411658	0.00411658	In FEV1/FVC model only
466	M0100005403	etiocholanolone glucuronide	Lipid	Androgenic Steroids	4915	465.249	0	0	-0.000948461	0.000948461	In FEV1/FVC model only
468	M0100005466	N-acetyltaurine	Amino Acid	Methionine, Cysteine, SAM and Taurine Metabolism	800	166.018	0	0	0	0	In neither
469	M0100005717	1-palmitoyl-GPG (16:0)*	Lipid	Lysophospholipid	5570	483.273	0	0	-0.0101205	0.0101205	In FEV1/FVC model only
472	M0100005977	alpha-CMBHC glucuronide	Cofactors and Vitamins	Tocopherol Metabolism	3664	495.224	0	0	0	0	In neither
473	M0100005985	sphingomyelin (d18:2/14:0, d18:1/14:1)*	Lipid	Sphingomyelins	1860	673.528	0	0	0.0141829	0.0141829	In FEV1/FVC model only
474	M0100005986	sphingomyelin (d18:1/24:1, d18:2/24:0)*	Lipid	Sphingomyelins	3200	813.684	0	0	0.00664273	0.00664273	In FEV1/FVC model only
475	M0100005996	octadecenedioylcarnitine (C18:1-DC)*	Lipid	Fatty Acid Metabolism (Acyl Carnitine, Dicarboxylate)	1180	456.332	0	0	0	0	In neither
477	M0100006051	myristoleoylcarnitine (C14:1)*	Lipid	Fatty Acid Metabolism (Acyl Carnitine, Monounsaturated)	1316	370.295	0	0	-0.00146826	0.00146826	In FEV1/FVC model only
481	M0100006105	4-methylguaiacol sulfate	Xenobiotics	Benzoate Metabolism	2978	217.018	0	0	0.00074742	0.00074742	In FEV1/FVC model only
485	M0100006129	vanillactate	Amino Acid	Tyrosine Metabolism	1625	211.061	0	0	-0.00270422	0.00270422	In FEV1/FVC model only
486	M0100006171	eugenol sulfate	Xenobiotics	Food Component/Plant	3782	243.033	0	0	0.000676376	0.000676376	In FEV1/FVC model only
489	M0100006260	6-hydroxyindole sulfate	Xenobiotics	Chemical	2498	212.002	0	0	0.00305684	0.00305684	In FEV1/FVC model only
490	M0100006290	sphingomyelin (d18:1/20:0, d16:1/22:0)*	Lipid	Sphingomyelins	2800	759.638	0	0	0	0	In neither
491	M0100006292	sphingomyelin (d18:1/20:1, d18:2/20:0)*	Lipid	Sphingomyelins	2450	757.622	0	0	0.00120634	0.00120634	In FEV1/FVC model only
492	M0100006293	sphingomyelin (d18:1/20:2, d18:2/20:1, d16:1/22:2)*	Lipid	Sphingomyelins	2200	755.606	0	0	0	0	In neither
493	M0100006294	behenoyl sphingomyelin (d18:1/22:0)*	Lipid	Sphingomyelins	3250	787.669	0	0	0	0	In neither
494	M0100006295	sphingomyelin (d18:1/22:1, d18:2/22:0, d16:1/24:1)*	Lipid	Sphingomyelins	2775	785.653	0	0	0	0	In neither
495	M0100006296	sphingomyelin (d18:1/22:2, d18:2/22:1, d16:1/24:2)*	Lipid	Sphingomyelins	2350	783.637	0	0	0	0	In neither
496	M0100006298	lignoceroyl sphingomyelin (d18:1/24:0)	Lipid	Sphingomyelins	3437	815.7	0	0	0	0	In neither
499	M0100006367	3-hydroxyhexanoate	Lipid	Fatty Acid, Monohydroxy	1725	131.071	0	0	0	0	In neither
500	M0100006370	3beta-hydroxy-5-cholestenoate	Lipid	Sterol	5398	415.322	0	0	0.0135988	0.0135988	In FEV1/FVC model only
502	M0100006378	N-acetylkynurenine (2)	Amino Acid	Tryptophan Metabolism	2378	249.088	0	0	0	0	In neither
505	M0100006438	citraconate/glutaconate	Energy	TCA Cycle	2600	129.019	0	0	-0.00240674	0.00240674	In FEV1/FVC model only
507	M0100006620	nonanoylcarnitine (C9)	Lipid	Fatty Acid Metabolism (Acyl Carnitine, Medium Chain)	1010	302.233	0	0	0	0	In neither
508	M0100006627	suberoylcarnitine (C8-DC)	Lipid	Fatty Acid Metabolism (Acyl Carnitine, Dicarboxylate)	2964	318.191	0	0	-0.000278706	0.000278706	In FEV1/FVC model only
509	M0100006641	glycochenodeoxycholate 3-sulfate	Lipid	Primary Bile Acid Metabolism	4820	263.628	0	0	0	0	In neither
512	M0100006651	trans-3,4-methyleneheptanoate	Xenobiotics	Food Component/Plant	3807	141.092	0	0	0	0	In neither
513	M0100008903	1,2-dilinoleoyl-GPC (18:2/18:2)	Lipid	Phosphatidylcholine (PC)	2100	782.569	0	0	0	0	In neither
515	M0100008914	1-palmitoyl-2-arachidonoyl-GPC (16:0/20:4n6)	Lipid	Phosphatidylcholine (PC)	2200	782.569	0	0	-0.00212029	0.00212029	In FEV1/FVC model only
518	M0100008919	1-(1-enyl-stearoyl)-2-oleoyl-GPE (P-18:0/18:1)	Lipid	Plasmalogen	3100	730.575	0	0	-0.0086857	0.0086857	In FEV1/FVC model only
519	M0100008920	sphingomyelin (d18:1/17:0, d17:1/18:0, d19:1/16:0)	Lipid	Sphingomyelins	2350	717.591	0	0	0	0	In neither
520	M0100008921	1-palmitoyl-2-stearoyl-GPC (16:0/18:0)	Lipid	Phosphatidylcholine (PC)	2750	762.601	0	0	0	0	In neither
522	M0100008930	oleate/vaccenate (18:1)	Lipid	Long Chain Monounsaturated Fatty Acid	5655	281.249	0	0	0	0	In neither
523	M0100008954	palmitoyl dihydrosphingomyelin (d18:0/16:0)*	Lipid	Dihydrosphingomyelins	2290	705.591	0	0	0	0	In neither
525	M0100008956	sphingomyelin (d18:2/23:0, d18:1/23:1, d17:1/24:1)*	Lipid	Sphingomyelins	3000	799.669	0	0	0	0	In neither
526	M0100008957	sphingomyelin (d18:2/24:1, d18:1/24:2)*	Lipid	Sphingomyelins	2750	811.669	0	0	0.000601116	0.000601116	In FEV1/FVC model only
529	M0100008980	1-stearoyl-2-linoleoyl-GPC (18:0/18:2)*	Lipid	Phosphatidylcholine (PC)	2450	786.601	0	0	0	0	In neither
531	M0100008990	1-palmitoyl-2-arachidonoyl-GPE (16:0/20:4)*	Lipid	Phosphatidylethanolamine (PE)	2250	740.522	0	0	0	0	In neither
533	M0100008992	1-stearoyl-2-docosahexaenoyl-GPE (18:0/22:6)*	Lipid	Phosphatidylethanolamine (PE)	2375	792.554	0	0	0	0	In neither
535	M0100008994	1-stearoyl-2-linoleoyl-GPI (18:0/18:2)	Lipid	Phosphatidylinositol (PI)	910	861.55	0	0	0.00499097	0.00499097	In FEV1/FVC model only
537	M0100008999	1-(1-enyl-stearoyl)-2-arachidonoyl-GPE (P-18:0/20:4)*	Lipid	Plasmalogen	2550	752.559	0	0	0	0	In neither
538	M0100009002	1-(1-enyl-palmitoyl)-2-arachidonoyl-GPE (P-16:0/20:4)*	Lipid	Plasmalogen	2300	724.528	0	0	0.0092528	0.0092528	In FEV1/FVC model only
539	M0100009005	1-(1-enyl-palmitoyl)-2-oleoyl-GPE (P-16:0/18:1)*	Lipid	Plasmalogen	2750	702.543	0	0	0	0	In neither
540	M0100009007	1-(1-enyl-palmitoyl)-2-oleoyl-GPC (P-16:0/18:1)*	Lipid	Plasmalogen	2550	744.59	0	0	0	0	In neither
542	M0100009014	1-(1-enyl-palmitoyl)-2-arachidonoyl-GPC (P-16:0/20:4)*	Lipid	Plasmalogen	2200	766.575	0	0	0	0	In neither
543	M0100009025	sphingomyelin (d18:1/21:0, d17:1/22:0, d16:1/23:0)*	Lipid	Sphingomyelins	3000	773.653	0	0	-1.48433e-06	1.48433e-06	In FEV1/FVC model only
546	M0100009028	N-palmitoyl-sphinganine (d18:0/16:0)	Lipid	Dihydroceramides	3090	540.535	0	0	0.000321753	0.000321753	In FEV1/FVC model only
550	M0100009045	phenylacetylglutamate	Peptide	Acetylated Peptides	1570	264.088	0	0	0	0	In neither
552	M0100009078	1-oleoyl-2-linoleoyl-GPE (18:1/18:2)*	Lipid	Phosphatidylethanolamine (PE)	2270	742.538	0	0	0	0	In neither
554	M0100009139	1-myristoyl-2-arachidonoyl-GPC (14:0/20:4)*	Lipid	Phosphatidylcholine (PC)	1950	754.538	0	0	0	0	In neither
555	M0100009160	1-(1-enyl-palmitoyl)-2-palmitoleoyl-GPC (P-16:0/16:1)*	Lipid	Plasmalogen	2218	716.559	0	0	-0.00287163	0.00287163	In FEV1/FVC model only
557	M0100009219	1-oleoyl-2-arachidonoyl-GPE (18:1/20:4)*	Lipid	Phosphatidylethanolamine (PE)	2200	766.538	0	0	-0.00206401	0.00206401	In FEV1/FVC model only
559	M0100009227	1-linoleoyl-GPG (18:2)*	Lipid	Lysophospholipid	5516	507.273	0	0	0	0	In neither
562	M0100009264	glycochenodeoxycholate glucuronide (1)	Lipid	Primary Bile Acid Metabolism	4806	311.666	0	0	0.00108226	0.00108226	In FEV1/FVC model only
566	M0100009329	ascorbic acid 2-sulfate	Cofactors and Vitamins	Ascorbate and Aldarate Metabolism	3042	254.982	0	0	-0.000578386	0.000578386	In FEV1/FVC model only
569	M0100009343	1-linoleoyl-2-linolenoyl-GPC (18:2/18:3)*	Lipid	Phosphatidylcholine (PC)	1939	780.554	0	0	0	0	In neither
572	M0100010869	2,3-dihydroxy-2-methylbutyrate	Amino Acid	Leucine, Isoleucine and Valine Metabolism	787	133.051	0	0	-0.00159383	0.00159383	In FEV1/FVC model only
574	M0100010901	gamma-glutamyl-alpha-lysine	Peptide	Gamma-glutamyl Amino Acid	2784	276.155	0	0	0	0	In neither
578	M0100015623	lactosyl-N-behenoyl-sphingosine (d18:1/22:0)*	Lipid	Lactosylceramides (LCER)	3842	946.719	0	0	0.000900086	0.000900086	In FEV1/FVC model only
579	M0100015625	glycosyl-N-behenoyl-sphingadienine (d18:2/22:0)*	Lipid	Hexosylceramides (HCER)	3420	782.65	0	0	-0.00252728	0.00252728	In FEV1/FVC model only
580	M0100015637	2-hydroxybehenate	Lipid	Fatty Acid, Monohydroxy	6384	355.322	0	0	-0.00977335	0.00977335	In FEV1/FVC model only
581	M0100015641	N-oleoylserine	Lipid	Endocannabinoid	5600	368.281	0	0	0.0108652	0.0108652	In FEV1/FVC model only
586	M0100015787	sphingomyelin (d18:1/19:0, d19:1/18:0)*	Lipid	Sphingomyelins	2550	745.622	0	0	0	0	In neither
587	M0100015788	sphingomyelin (d18:2/18:1)*	Lipid	Sphingomyelins	2025	727.575	0	0	-0.0099702	0.0099702	In FEV1/FVC model only
588	M0100015789	sphingomyelin (d18:2/24:2)*	Lipid	Sphingomyelins	2400	809.653	0	0	0	0	In neither
589	M0100015790	sphingomyelin (d18:2/21:0, d16:2/23:0)*	Lipid	Sphingomyelins	2500	771.637	0	0	0	0	In neither
590	M0100015791	sphingomyelin (d18:2/23:1)*	Lipid	Sphingomyelins	2500	797.653	0	0	0	0	In neither
595	M0100015835	cerotoylcarnitine (C26)*	Lipid	Fatty Acid Metabolism (Acyl Carnitine, Long Chain Saturated)	1649	540.499	0	0	0	0	In neither
596	M0100015836	ximenoylcarnitine (C26:1)*	Lipid	Fatty Acid Metabolism (Acyl Carnitine, Monounsaturated)	1607	538.483	0	0	0.000748707	0.000748707	In FEV1/FVC model only
597	M0100015837	arachidonoylcarnitine (C20:4)	Lipid	Fatty Acid Metabolism (Acyl Carnitine, Polyunsaturated)	1353	448.342	0	0	0	0	In neither
599	M0100015839	dihomo-linoleoylcarnitine (C20:2)*	Lipid	Fatty Acid Metabolism (Acyl Carnitine, Polyunsaturated)	1436	452.373	0	0	0	0	In neither
601	M0100015882	glycosyl ceramide (d18:1/20:0, d16:1/22:0)*	Lipid	Hexosylceramides (HCER)	3414	756.635	0	0	-0.00531082	0.00531082	In FEV1/FVC model only
602	M0100015962	N,N,N-trimethyl-5-aminovalerate	Amino Acid	Lysine Metabolism	2186	160.133	0	0	0.00430944	0.00430944	In FEV1/FVC model only
604	M0100015967	carotene diol (2)	Cofactors and Vitamins	Vitamin A Metabolism	1904	568.428	0	0	-0.00109006	0.00109006	In FEV1/FVC model only
605	M0100015971	cortolone glucuronide (1)	Lipid	Corticosteroids	4600	541.265	0	0	0.0103685	0.0103685	In FEV1/FVC model only
607	M0100019884	trans-2-hexenoylglycine	Lipid	Fatty Acid Metabolism (Acyl Glycine)	2707	170.082	0	0	0	0	In neither
608	M0100019968	lyxonate	Carbohydrate	Pentose Metabolism	2350	165.04	0	0	0	0	In neither
609	M0100019972	dodecenedioate (C12:1-DC)*	Lipid	Fatty Acid, Dicarboxylate	2700	227.129	0	0	0	0	In neither
611	M0100019978	octadecenedioate (C18:1-DC)	Lipid	Fatty Acid, Dicarboxylate	4875	311.223	0	0	0.00381999	0.00381999	In FEV1/FVC model only
612	M0100019981	heptenedioate (C7:1-DC)*	Lipid	Fatty Acid, Dicarboxylate	2816	157.051	0	0	0	0	In neither
613	M0100019982	octadecadienedioate (C18:2-DC)*	Lipid	Fatty Acid, Dicarboxylate	4676	309.207	0	0	-0.000902695	0.000902695	In FEV1/FVC model only
614	M0100020004	3-carboxy-4-methyl-5-pentyl-2-furanpropionate (3-CMPFP)**	Lipid	Fatty Acid, Dicarboxylate	4000	267.124	0	0	0.000809512	0.000809512	In FEV1/FVC model only
615	M0100020096	glucuronide of C14H22O4 (2)*	Partially Characterized Molecules	Partially Characterized Molecules	3932	429.177	0	0	-0.00253304	0.00253304	In FEV1/FVC model only
616	M0100020204	N-acetyl-2-aminooctanoate*	Lipid	Fatty Acid, Amino	3943	200.129	0	0	0	0	In neither
618	M0100020208	perfluorooctanoate (PFOA)	Xenobiotics	Chemical	685	412.966	0	0	-0.000728363	0.000728363	In FEV1/FVC model only
625	M0100020261	glutamine conjugate of C6H10O2 (1)*	Partially Characterized Molecules	Partially Characterized Molecules	2262	243.134	0	0	0	0	In neither
626	M0100020262	glutamine conjugate of C6H10O2 (2)*	Partially Characterized Molecules	Partially Characterized Molecules	2526	241.119	0	0	0	0	In neither
627	M0100020276	sphingomyelin (d17:1/14:0, d16:1/15:0)*	Lipid	Sphingomyelins	1950	661.528	0	0	0	0	In neither
628	M0100020343	tetradecadienoate (14:2)*	Lipid	Long Chain Polyunsaturated Fatty Acid (n3 and n6)	5292	223.17	0	0	0.0028265	0.0028265	In FEV1/FVC model only
629	M0100020361	3-amino-2-piperidone	Amino Acid	Urea cycle; Arginine and Proline Metabolism	2065	115.087	0	0	-0.00202912	0.00202912	In FEV1/FVC model only
630	M0100020371	N,N-dimethylalanine	Amino Acid	Alanine and Aspartate Metabolism	1370	118.086	0	0	0.000113915	0.000113915	In FEV1/FVC model only
631	M0100020372	3-indoleglyoxylic acid	Xenobiotics	Food Component/Plant	2140	188.035	0	0	0	0	In neither
633	M0100020378	2-hydroxysebacate	Lipid	Fatty Acid, Dicarboxylate	1324	217.108	0	0	0.00114424	0.00114424	In FEV1/FVC model only
634	M0100020409	ascorbic acid 3-sulfate*	Cofactors and Vitamins	Ascorbate and Aldarate Metabolism	2025	254.981	0	0	-0.00653505	0.00653505	In FEV1/FVC model only
636	M0100020416	delta-CEHC	Cofactors and Vitamins	Tocopherol Metabolism	3422	249.113	0	0	0.000167946	0.000167946	In FEV1/FVC model only
638	M0100020478	dodecadienoate (12:2)*	Lipid	Fatty Acid, Dicarboxylate	5146	195.139	0	0	0.000296246	0.000296246	In FEV1/FVC model only
640	M0100020491	glucuronide of piperine metabolite C17H21NO3 (3)*	Xenobiotics	Food Component/Plant	3951	462.177	0	0	0	0	In neither
641	M0100020492	glucuronide of piperine metabolite C17H21NO3 (4)*	Xenobiotics	Food Component/Plant	3992	462.177	0	0	0	0	In neither
643	M0100020502	sulfate of piperine metabolite C18H21NO3 (1)*	Xenobiotics	Food Component/Plant	4481	378.102	0	0	-0.000867562	0.000867562	In FEV1/FVC model only
644	M0100020504	sulfate of piperine metabolite C18H21NO3 (3)*	Xenobiotics	Food Component/Plant	4630	378.102	0	0	0	0	In neither
646	M0100020519	(2,4 or 2,5)-dimethylphenol sulfate	Xenobiotics	Food Component/Plant	3474	201.023	0	0	0	0	In neither
649	M0100020545	N2-acetyl,N6,N6-dimethyllysine	Amino Acid	Lysine Metabolism	2172	217.155	0	0	0	0	In neither
650	M0100020546	N2-acetyl,N6-methyllysine	Amino Acid	Lysine Metabolism	2168	203.139	0	0	-6.47096e-05	6.47096e-05	In FEV1/FVC model only
653	M0100020631	4-methylhexanoylglutamine	Lipid	Fatty Acid Metabolism (Acyl Glutamine)	3390	257.151	0	0	0.0002947	0.0002947	In FEV1/FVC model only
654	M0100020819	glycoursodeoxycholic acid sulfate (1)	Lipid	Secondary Bile Acid Metabolism	4309	263.628	0	0	-3.45831e-05	3.45831e-05	In FEV1/FVC model only
656	M0100020825	3-hydroxyhexanoylcarnitine (1)	Lipid	Fatty Acid Metabolism (Acyl Carnitine, Hydroxy)	2918	276.181	0	0	0	0	In neither
658	M0100020837	2,6-dihydroxybenzoic acid	Xenobiotics	Drug - Topical Agents	2575	153.019	0	0	-0.000988053	0.000988053	In FEV1/FVC model only
660	M0100020853	4-acetylcatechol sulfate (1)	Xenobiotics	Food Component/Plant	1774	230.997	0	0	0.00079203	0.00079203	In FEV1/FVC model only
663	M0100021000	hydroxypalmitoyl sphingomyelin (d18:1/16:0(OH))**	Lipid	Sphingomyelins	2056	719.57	0	0	-0.00425297	0.00425297	In FEV1/FVC model only
664	M0100021093	taurochenodeoxycholic acid 3-sulfate	Lipid	Secondary Bile Acid Metabolism	4809	288.62	0	0	0	0	In neither
665	M0100021100	tetradecadienedioate (C14:2-DC)*	Lipid	Fatty Acid, Dicarboxylate	3148	253.145	0	0	0	0	In neither
666	M0100021103	pregnenetriol sulfate*	Lipid	Pregnenolone Steroids	4749	413.2	0	0	-0.00453597	0.00453597	In FEV1/FVC model only
667	M0100021104	pregnenetriol disulfate*	Lipid	Pregnenolone Steroids	3504	246.075	0	0	0	0	In neither
670	M0100021131	undecenoylcarnitine (C11:1)	Lipid	Fatty Acid Metabolism (Acyl Carnitine, Monounsaturated)	1069	328.248	0	0	0.000601366	0.000601366	In FEV1/FVC model only
671	M0100021141	3-hydroxydecanoylcarnitine	Lipid	Fatty Acid Metabolism (Acyl Carnitine, Hydroxy)	961	332.243	0	0	0	0	In neither
673	M0100021208	4-vinylcatechol sulfate	Xenobiotics	Benzoate Metabolism	3060	215.002	0	0	-0.000163874	0.000163874	In FEV1/FVC model only
674	M0100021220	succinoyltaurine	Amino Acid	Methionine, Cysteine, SAM and Taurine Metabolism	2572	224.023	0	0	0	0	In neither
675	M0100021324	3,5-dichloro-2,6-dihydroxybenzoic acid	Xenobiotics	Chemical	693	220.941	0	0	0	0	In neither
677	M0100021372	2-hydroxy-4-(methylthio)butanoic acid	Amino Acid	Methionine, Cysteine, SAM and Taurine Metabolism	1065	149.028	0	0	-0.00518272	0.00518272	In FEV1/FVC model only
678	M0100021374	branched chain 14:0 dicarboxylic acid**	Lipid	Fatty Acid, Dicarboxylate	3849	257.176	0	0	0.000495584	0.000495584	In FEV1/FVC model only
680	M0100021502	(2 or 3)-decenoate (10:1n7 or n8)	Lipid	Medium Chain Fatty Acid	4990	169.123	0	0	-0.00125105	0.00125105	In FEV1/FVC model only
683	M0100021712	deoxycholic acid 12-sulfate*	Lipid	Secondary Bile Acid Metabolism	4580	235.117	0	0	0	0	In neither
684	M0100021726	GlcNAc sulfate conjugate of C21H34O2 steroid**	Partially Characterized Molecules	Partially Characterized Molecules	4336.7	299.639	0	0	0	0	In neither
685	M0100021727	cis-3,4-methyleneheptanoate	Lipid	Fatty Acid, Branched	3679	141.092	0	0	0	0	In neither
688	M0100021991	3-hydroxyoctanoylcarnitine (2)	Lipid	Fatty Acid Metabolism (Acyl Carnitine, Hydroxy)	3497	304.212	0	0	0	0	In neither
695	M0100022008	bilirubin degradation product, C17H20N2O5 (1)**	Partially Characterized Molecules	Partially Characterized Molecules	3756	331.13	0	0	0	0	In neither
696	M0100022009	bilirubin degradation product, C17H20N2O5 (2)**	Partially Characterized Molecules	Partially Characterized Molecules	3890	331.13	0	0	0	0	In neither
699	M0100022015	bilirubin degradation product, C16H18N2O5 (4)**	Partially Characterized Molecules	Partially Characterized Molecules	3428	317.114	0	0	0	0	In neither
700	M0100022041	N,N-dimethyl-pro-pro	Peptide	Modified Peptides	2500	241.155	0	0	0.00973998	0.00973998	In FEV1/FVC model only
701	M0100022127	tetrahydrocortisone glucuronide (5)	Lipid	Corticosteroids	4684	539.25	0	0	-0.00533336	0.00533336	In FEV1/FVC model only
704	M0999907765	X-07765	Not Annotated	Not Annotated	Not Annotated	Not Annotated	0	0	-0.000892858	0.000892858	In FEV1/FVC model only
706	M0999911299	X-11299	Not Annotated	Not Annotated	Not Annotated	Not Annotated	0	0	0	0	In neither
710	M0999911407	X-11407	Not Annotated	Not Annotated	Not Annotated	Not Annotated	0	0	-0.000489462	0.000489462	In FEV1/FVC model only
711	M0999911444	X-11444	Not Annotated	Not Annotated	Not Annotated	Not Annotated	0	0	0	0	In neither
712	M0999911470	X-11470	Not Annotated	Not Annotated	Not Annotated	Not Annotated	0	0	0.0028001	0.0028001	In FEV1/FVC model only
713	M0999911478	X-11478	Not Annotated	Not Annotated	Not Annotated	Not Annotated	0	0	0	0	In neither
715	M0999911632	X-11632	Not Annotated	Not Annotated	Not Annotated	Not Annotated	0	0	0.00188365	0.00188365	In FEV1/FVC model only
718	M0999911850	X-11850	Not Annotated	Not Annotated	Not Annotated	Not Annotated	0	0	-0.000885262	0.000885262	In FEV1/FVC model only
723	M0999912026	X-12026	Not Annotated	Not Annotated	Not Annotated	Not Annotated	0	0	0.00296899	0.00296899	In FEV1/FVC model only
724	M0999912100	X-12100	Not Annotated	Not Annotated	Not Annotated	Not Annotated	0	0	0	0	In neither
725	M0999912101	X-12101	Not Annotated	Not Annotated	Not Annotated	Not Annotated	0	0	0	0	In neither
726	M0999912112	X-12112	Not Annotated	Not Annotated	Not Annotated	Not Annotated	0	0	0	0	In neither
729	M0999912193	X-12193	Not Annotated	Not Annotated	Not Annotated	Not Annotated	0	0	0.00325566	0.00325566	In FEV1/FVC model only
733	M0999912456	X-12456	Not Annotated	Not Annotated	Not Annotated	Not Annotated	0	0	-0.00241424	0.00241424	In FEV1/FVC model only
734	M0999912544	X-12544	Not Annotated	Not Annotated	Not Annotated	Not Annotated	0	0	0.000540754	0.000540754	In FEV1/FVC model only
735	M0999912680	X-12680	Not Annotated	Not Annotated	Not Annotated	Not Annotated	0	0	-0.00137054	0.00137054	In FEV1/FVC model only
736	M0999912707	X-12707	Not Annotated	Not Annotated	Not Annotated	Not Annotated	0	0	-0.00231145	0.00231145	In FEV1/FVC model only
739	M0999912812	X-12812	Not Annotated	Not Annotated	Not Annotated	Not Annotated	0	0	0.00116785	0.00116785	In FEV1/FVC model only
743	M0999913431	X-13431	Not Annotated	Not Annotated	Not Annotated	Not Annotated	0	0	-0.00179135	0.00179135	In FEV1/FVC model only
744	M0999913507	X-13507	Not Annotated	Not Annotated	Not Annotated	Not Annotated	0	0	-7.17905e-05	7.17905e-05	In FEV1/FVC model only
746	M0999913728	X-13728	Not Annotated	Not Annotated	Not Annotated	Not Annotated	0	0	0	0	In neither
748	M0999913844	X-13844	Not Annotated	Not Annotated	Not Annotated	Not Annotated	0	0	0	0	In neither
749	M0999913866	X-13866	Not Annotated	Not Annotated	Not Annotated	Not Annotated	0	0	0	0	In neither
751	M0999914939	X-14939	Not Annotated	Not Annotated	Not Annotated	Not Annotated	0	0	0	0	In neither
754	M0999915728	X-15728	Not Annotated	Not Annotated	Not Annotated	Not Annotated	0	0	0.00382769	0.00382769	In FEV1/FVC model only
755	M0999916580	X-16580	Not Annotated	Not Annotated	Not Annotated	Not Annotated	0	0	0.000698161	0.000698161	In FEV1/FVC model only
760	M0999917438	X-17438	Not Annotated	Not Annotated	Not Annotated	Not Annotated	0	0	0	0	In neither
761	M0999917653	X-17653	Not Annotated	Not Annotated	Not Annotated	Not Annotated	0	0	0	0	In neither
765	M0999918345	X-18345	Not Annotated	Not Annotated	Not Annotated	Not Annotated	0	0	0	0	In neither
766	M0999918779	X-18779	Not Annotated	Not Annotated	Not Annotated	Not Annotated	0	0	0.00146806	0.00146806	In FEV1/FVC model only
767	M0999918886	X-18886	Not Annotated	Not Annotated	Not Annotated	Not Annotated	0	0	0	0	In neither
772	M0999918913	X-18913	Not Annotated	Not Annotated	Not Annotated	Not Annotated	0	0	0.0030615	0.0030615	In FEV1/FVC model only
773	M0999918921	X-18921	Not Annotated	Not Annotated	Not Annotated	Not Annotated	0	0	0	0	In neither
774	M0999918922	X-18922	Not Annotated	Not Annotated	Not Annotated	Not Annotated	0	0	0.000245575	0.000245575	In FEV1/FVC model only
775	M0999919141	X-19141	Not Annotated	Not Annotated	Not Annotated	Not Annotated	0	0	0	0	In neither
776	M0999919299	X-19299	Not Annotated	Not Annotated	Not Annotated	Not Annotated	0	0	0	0	In neither
777	M0999921258	X-21258	Not Annotated	Not Annotated	Not Annotated	Not Annotated	0	0	0.00407385	0.00407385	In FEV1/FVC model only
778	M0999921285	X-21285	Not Annotated	Not Annotated	Not Annotated	Not Annotated	0	0	-0.00215403	0.00215403	In FEV1/FVC model only
779	M0999921286	X-21286	Not Annotated	Not Annotated	Not Annotated	Not Annotated	0	0	0	0	In neither
780	M0999921310	X-21310	Not Annotated	Not Annotated	Not Annotated	Not Annotated	0	0	0	0	In neither
782	M0999921339	X-21339	Not Annotated	Not Annotated	Not Annotated	Not Annotated	0	0	0.0025277	0.0025277	In FEV1/FVC model only
784	M0999921353	X-21353	Not Annotated	Not Annotated	Not Annotated	Not Annotated	0	0	0	0	In neither
785	M0999921364	X-21364	Not Annotated	Not Annotated	Not Annotated	Not Annotated	0	0	0.00734592	0.00734592	In FEV1/FVC model only
787	M0999921441	X-21441	Not Annotated	Not Annotated	Not Annotated	Not Annotated	0	0	0.00343003	0.00343003	In FEV1/FVC model only
788	M0999921442	X-21442	Not Annotated	Not Annotated	Not Annotated	Not Annotated	0	0	0.000233235	0.000233235	In FEV1/FVC model only
790	M0999921470	X-21470	Not Annotated	Not Annotated	Not Annotated	Not Annotated	0	0	7.62117e-05	7.62117e-05	In FEV1/FVC model only
792	M0999921733	X-21733	Not Annotated	Not Annotated	Not Annotated	Not Annotated	0	0	0	0	In neither
793	M0999921736	X-21736	Not Annotated	Not Annotated	Not Annotated	Not Annotated	0	0	0	0	In neither
796	M0999922162	X-22162	Not Annotated	Not Annotated	Not Annotated	Not Annotated	0	0	-0.0054119	0.0054119	In FEV1/FVC model only
800	M0999923636	X-23636	Not Annotated	Not Annotated	Not Annotated	Not Annotated	0	0	-0.0142048	0.0142048	In FEV1/FVC model only
801	M0999923639	X-23639	Not Annotated	Not Annotated	Not Annotated	Not Annotated	0	0	0.000744111	0.000744111	In FEV1/FVC model only
802	M0999923644	X-23644	Not Annotated	Not Annotated	Not Annotated	Not Annotated	0	0	0	0	In neither
804	M0999923659	X-23659	Not Annotated	Not Annotated	Not Annotated	Not Annotated	0	0	0.00739667	0.00739667	In FEV1/FVC model only
805	M0999923680	X-23680	Not Annotated	Not Annotated	Not Annotated	Not Annotated	0	0	-0.0015742	0.0015742	In FEV1/FVC model only
806	M0999923739	X-23739	Not Annotated	Not Annotated	Not Annotated	Not Annotated	0	0	-2.31213e-05	2.31213e-05	In FEV1/FVC model only
807	M0999923782	X-23782	Not Annotated	Not Annotated	Not Annotated	Not Annotated	0	0	0	0	In neither
808	M0999924295	X-24295	Not Annotated	Not Annotated	Not Annotated	Not Annotated	0	0	-0.00157292	0.00157292	In FEV1/FVC model only
809	M0999924306	X-24306	Not Annotated	Not Annotated	Not Annotated	Not Annotated	0	0	-0.00331057	0.00331057	In FEV1/FVC model only
813	M0999924337	X-24337	Not Annotated	Not Annotated	Not Annotated	Not Annotated	0	0	-0.00594649	0.00594649	In FEV1/FVC model only
815	M0999924556	X-24556	Not Annotated	Not Annotated	Not Annotated	Not Annotated	0	0	0.000422301	0.000422301	In FEV1/FVC model only
820	M0999924951	X-24951	Not Annotated	Not Annotated	Not Annotated	Not Annotated	0	0	0.00151339	0.00151339	In FEV1/FVC model only
823	M0999925310	X-25310	Not Annotated	Not Annotated	Not Annotated	Not Annotated	0	0	0	0	In neither
824	M0999925343	X-25343	Not Annotated	Not Annotated	Not Annotated	Not Annotated	0	0	-0.00395282	0.00395282	In FEV1/FVC model only
827	M0999925455	X-25455	Not Annotated	Not Annotated	Not Annotated	Not Annotated	0	0	0	0	In neither
829	M0999925790	X-25790	Not Annotated	Not Annotated	Not Annotated	Not Annotated	0	0	0.000972595	0.000972595	In FEV1/FVC model only
830	M0999925948	X-25948	Not Annotated	Not Annotated	Not Annotated	Not Annotated	0	0	-0.00162312	0.00162312	In FEV1/FVC model only

## Sheet: Supp 1B Aging SubPathways
Supplementary Table 1B: Aging metabolite sub-pathway enrichment analysis
Sub-pathway	Expected Frequency	Observed Frequency	p-value	FDR p-value
Leucine, Isoleucine and Valine Metabolism	28	19	0.0129333	0.62059
Fatty Acid Metabolism (Acyl Choline)	5	5	0.0191935	0.62059
Glutathione Metabolism	5	5	0.0191935	0.62059
Fructose, Mannose and Galactose Metabolism	3	3	0.0937103	1
Dihydrosphingomyelins	5	4	0.135432	1
Pyrimidine Metabolism, Uracil containing	9	6	0.172158	1
Histidine Metabolism	13	8	0.186482	1
Chemical	17	10	0.192088	1
Tryptophan Metabolism	17	10	0.192088	1
Creatine Metabolism	2	2	0.206611	1
Not Annotated	129	63	0.230903	1
Acetylated Peptides	4	3	0.247517	1
Hemoglobin and Porphyrin Metabolism	4	3	0.247517	1
Vitamin A Metabolism	4	3	0.247517	1
Benzoate Metabolism	22	12	0.257854	1
Phospholipid Metabolism	6	4	0.262648	1
Partially Characterized Molecules	18	10	0.264209	1
Androgenic Steroids	16	9	0.266957	1
Phosphatidylcholine (PC)	16	9	0.266957	1
Primary Bile Acid Metabolism	8	5	0.268809	1
Alanine and Aspartate Metabolism	7	4	0.401736	1
Fatty Acid Metabolism (Acyl Carnitine, Long Chain Saturated)	7	4	0.401736	1
Nicotinate and Nicotinamide Metabolism	5	3	0.415645	1
Pentose Metabolism	5	3	0.415645	1
Phenylalanine Metabolism	5	3	0.415645	1
Lactosylceramides (LCER)	3	2	0.432413	1
Fatty Acid Metabolism (Acyl Carnitine, Short Chain)	1	1	0.454874	1
Guanidino and Acetamido Metabolism	1	1	0.454874	1
Inositol Metabolism	1	1	0.454874	1
Ketone Bodies	1	1	0.454874	1
Oxidative Phosphorylation	1	1	0.454874	1
Phosphatidylserine (PS)	1	1	0.454874	1
Short Chain Fatty Acid	1	1	0.454874	1
Tyrosine Metabolism	14	7	0.468539	1
Urea cycle; Arginine and Proline Metabolism	17	8	0.542532	1
Food Component/Plant	35	16	0.555986	1
Polyamine Metabolism	6	3	0.568643	1
Purine Metabolism, Adenine containing	6	3	0.568643	1
Tocopherol Metabolism	6	3	0.568643	1
Xanthine Metabolism	13	6	0.588033	1
Fatty Acid Metabolism (Acyl Carnitine, Dicarboxylate)	4	2	0.617309	1
Fatty Acid Metabolism (Acyl Glycine)	4	2	0.617309	1
Fatty Acid, Dihydroxy	4	2	0.617309	1
Lysoplasmalogen	4	2	0.617309	1
Glutamate Metabolism	7	3	0.693823	1
Medium Chain Fatty Acid	7	3	0.693823	1
Pregnenolone Steroids	7	3	0.693823	1
Carnitine Metabolism	2	1	0.703136	1
Fatty Acid Metabolism (also BCAA Metabolism)	2	1	0.703136	1
Glycerolipid Metabolism	2	1	0.703136	1
Monoacylglycerol	2	1	0.703136	1
Pyrimidine Metabolism, Thymine containing	2	1	0.703136	1
Sphingosines	2	1	0.703136	1
Phosphatidylethanolamine (PE)	10	4	0.745556	1
Corticosteroids	5	2	0.751752	1
Fatty Acid Metabolism (Acyl Carnitine, Polyunsaturated)	5	2	0.751752	1
Glycolysis, Gluconeogenesis, and Pyruvate Metabolism	5	2	0.751752	1
Hexosylceramides (HCER)	5	2	0.751752	1
Methionine, Cysteine, SAM and Taurine Metabolism	18	7	0.789175	1
TCA Cycle	8	3	0.789318	1
Lysophospholipid	23	9	0.796791	1
Fatty Acid, Dicarboxylate	28	11	0.805452	1
Gamma-glutamyl Amino Acid	11	4	0.819337	1
Plasmalogen	11	4	0.819337	1
Aminosugar Metabolism	3	1	0.838497	1
Ceramides	3	1	0.838497	1
Dipeptide	3	1	0.838497	1
Pyrimidine Metabolism, Orotate containing	3	1	0.838497	1
Fatty Acid Metabolism (Acyl Carnitine, Hydroxy)	6	2	0.843306	1
Fatty Acid Metabolism (Acyl Carnitine, Medium Chain)	6	2	0.843306	1
Purine Metabolism, (Hypo)Xanthine/Inosine containing	6	2	0.843306	1
Lysine Metabolism	14	5	0.843973	1
Fatty Acid, Monohydroxy	12	4	0.874516	1
Secondary Bile Acid Metabolism	15	5	0.889166	1
Fatty Acid Metabolism (Acyl Carnitine, Monounsaturated)	7	2	0.903099	1
Endocannabinoid	4	1	0.912227	1
Phosphatidylinositol (PI)	4	1	0.912227	1
Progestin Steroids	4	1	0.912227	1
Sterol	5	1	0.952346	1
Glycine, Serine and Threonine Metabolism	9	2	0.964569	1
Ascorbate and Aldarate Metabolism	6	1	0.974154	1
Long Chain Polyunsaturated Fatty Acid (n3 and n6)	13	3	0.976019	1
Sphingomyelins	28	4	0.999927	1
Dihydroceramides	1	0	1	1
Disaccharides and Oligosaccharides	1	0	1	1
Drug - Topical Agents	3	0	1	1
Fatty Acid Metabolism (Acyl Glutamine)	2	0	1	1
Fatty Acid, Amino	3	0	1	1
Fatty Acid, Branched	3	0	1	1
Long Chain Monounsaturated Fatty Acid	7	0	1	1
Long Chain Saturated Fatty Acid	7	0	1	1
Mevalonate Metabolism	1	0	1	1
Modified Peptides	1	0	1	1
Pantothenate and CoA Metabolism	2	0	1	1
Purine Metabolism, Guanine containing	2	0	1	1
Sphingolipid Synthesis	1	0	1	1
Vitamin B6 Metabolism	1	0	1	1

## Sheet: Supp 1C Aging SuperPathways
Supplementary Table 1C: Aging metabolite super-pathway enrichment analysis
Super-pathway	Expected Frequency	Observed Frequency	p-value	FDR p-value
Amino Acid	163	87	0.015216	0.15216
Not Annotated	129	63	0.230903	0.70237
Partially Characterized Molecules	18	10	0.264209	0.70237
Xenobiotics	90	44	0.282418	0.70237
Carbohydrate	17	9	0.351185	0.70237
Cofactors and Vitamins	28	13	0.534094	0.762991
Nucleotide	28	13	0.534094	0.762991
Energy	9	4	0.650697	0.778309
Peptide	19	8	0.700478	0.778309
Lipid	330	127	0.999624	0.999624

## Sheet: Supp 1D FEV1FVC SubPathways
Supplementary Table 1D: FEV1/FVC metabolite sub-pathway enrichment analysis
Sub-pathway	Expected Frequency	Observed Frequency	p-value	FDR p-value
Food Component/Plant	35	26	0.0156495	0.841209
Histidine Metabolism	13	11	0.0281274	0.841209
Polyamine Metabolism	6	6	0.0287256	0.841209
Glycine, Serine and Threonine Metabolism	9	8	0.0401228	0.841209
Fatty Acid, Monohydroxy	12	10	0.0440164	0.841209
Glycolysis, Gluconeogenesis, and Pyruvate Metabolism	5	5	0.0520336	0.841209
Not Annotated	129	80	0.0625056	0.866149
Fatty Acid, Dihydroxy	4	4	0.0941614	1
Vitamin A Metabolism	4	4	0.0941614	1
Pyrimidine Metabolism, Uracil containing	9	7	0.154946	1
Purine Metabolism, (Hypo)Xanthine/Inosine containing	6	5	0.168574	1
Dipeptide	3	3	0.170231	1
Lysine Metabolism	14	10	0.174208	1
Corticosteroids	5	4	0.262673	1
Glutathione Metabolism	5	4	0.262673	1
Hexosylceramides (HCER)	5	4	0.262673	1
Sterol	5	4	0.262673	1
Tryptophan Metabolism	17	11	0.301994	1
Urea cycle; Arginine and Proline Metabolism	17	11	0.301994	1
Creatine Metabolism	2	2	0.307454	1
Fatty Acid Metabolism (Acyl Glutamine)	2	2	0.307454	1
Fatty Acid Metabolism (Acyl Carnitine, Monounsaturated)	7	5	0.324949	1
Medium Chain Fatty Acid	7	5	0.324949	1
Hemoglobin and Porphyrin Metabolism	4	3	0.398438	1
Phosphatidylinositol (PI)	4	3	0.398438	1
Progestin Steroids	4	3	0.398438	1
Ascorbate and Aldarate Metabolism	6	4	0.450871	1
Phospholipid Metabolism	6	4	0.450871	1
Tocopherol Metabolism	6	4	0.450871	1
TCA Cycle	8	5	0.487904	1
Chemical	17	10	0.48999	1
Lysophospholipid	23	13	0.546699	1
Dihydroceramides	1	1	0.554753	1
Disaccharides and Oligosaccharides	1	1	0.554753	1
Inositol Metabolism	1	1	0.554753	1
Modified Peptides	1	1	0.554753	1
Oxidative Phosphorylation	1	1	0.554753	1
Sphingolipid Synthesis	1	1	0.554753	1
Drug - Topical Agents	3	2	0.5819	1
Fructose, Mannose and Galactose Metabolism	3	2	0.5819	1
Lactosylceramides (LCER)	3	2	0.5819	1
Nicotinate and Nicotinamide Metabolism	5	3	0.602087	1
Pentose Metabolism	5	3	0.602087	1
Alanine and Aspartate Metabolism	7	4	0.618767	1
Glutamate Metabolism	7	4	0.618767	1
Pregnenolone Steroids	7	4	0.618767	1
Benzoate Metabolism	22	12	0.622561	1
Fatty Acid, Dicarboxylate	28	15	0.656991	1
Xanthine Metabolism	13	7	0.657879	1
Secondary Bile Acid Metabolism	15	8	0.668678	1
Primary Bile Acid Metabolism	8	4	0.749629	1
Fatty Acid Metabolism (Acyl Carnitine, Hydroxy)	6	3	0.753303	1
Purine Metabolism, Adenine containing	6	3	0.753303	1
Tyrosine Metabolism	14	7	0.754833	1
Methionine, Cysteine, SAM and Taurine Metabolism	18	9	0.762642	1
Endocannabinoid	4	2	0.765361	1
Fatty Acid Metabolism (Acyl Carnitine, Dicarboxylate)	4	2	0.765361	1
Leucine, Isoleucine and Valine Metabolism	28	14	0.784689	1
Fatty Acid Metabolism (also BCAA Metabolism)	2	1	0.802053	1
Glycerolipid Metabolism	2	1	0.802053	1
Monoacylglycerol	2	1	0.802053	1
Purine Metabolism, Guanine containing	2	1	0.802053	1
Pyrimidine Metabolism, Thymine containing	2	1	0.802053	1
Plasmalogen	11	5	0.836021	1
Fatty Acid Metabolism (Acyl Carnitine, Long Chain Saturated)	7	3	0.854205	1
Fatty Acid Metabolism (Acyl Choline)	5	2	0.87421	1
Phenylalanine Metabolism	5	2	0.87421	1
Androgenic Steroids	16	7	0.885958	1
Ceramides	3	1	0.91213	1
Fatty Acid, Amino	3	1	0.91213	1
Pyrimidine Metabolism, Orotate containing	3	1	0.91213	1
Fatty Acid Metabolism (Acyl Carnitine, Medium Chain)	6	2	0.934663	1
Gamma-glutamyl Amino Acid	11	4	0.944045	1
Acetylated Peptides	4	1	0.961053	1
Fatty Acid Metabolism (Acyl Glycine)	4	1	0.961053	1
Lysoplasmalogen	4	1	0.961053	1
Long Chain Monounsaturated Fatty Acid	7	2	0.966847	1
Phosphatidylethanolamine (PE)	10	3	0.975179	1
Long Chain Polyunsaturated Fatty Acid (n3 and n6)	13	4	0.982047	1
Partially Characterized Molecules	18	6	0.984415	1
Phosphatidylcholine (PC)	16	5	0.987185	1
Sphingomyelins	28	9	0.996808	1
Aminosugar Metabolism	3	0	1	1
Carnitine Metabolism	2	0	1	1
Dihydrosphingomyelins	5	0	1	1
Fatty Acid Metabolism (Acyl Carnitine, Polyunsaturated)	5	0	1	1
Fatty Acid Metabolism (Acyl Carnitine, Short Chain)	1	0	1	1
Fatty Acid, Branched	3	0	1	1
Guanidino and Acetamido Metabolism	1	0	1	1
Ketone Bodies	1	0	1	1
Long Chain Saturated Fatty Acid	7	0	1	1
Mevalonate Metabolism	1	0	1	1
Pantothenate and CoA Metabolism	2	0	1	1
Phosphatidylserine (PS)	1	0	1	1
Short Chain Fatty Acid	1	0	1	1
Sphingosines	2	0	1	1
Vitamin B6 Metabolism	1	0	1	1

## Sheet: Supp 1E FEV1FVC SuperPathways
Supplementary Table 1E: FEV1/FVC metabolite super-pathway enrichment analysis
Super-pathway	Expected Frequency	Observed Frequency	p-value	FDR p-value
Amino Acid	163	103	0.0164981	0.164981
Not Annotated	129	80	0.0625056	0.230863
Xenobiotics	90	57	0.069259	0.230863
Cofactors and Vitamins	28	18	0.224535	0.44907
Nucleotide	28	18	0.224535	0.44907
Carbohydrate	17	11	0.301994	0.503323
Energy	9	6	0.371638	0.530911
Peptide	19	9	0.829723	0.999994
Partially Characterized Molecules	18	6	0.984415	0.999994
Lipid	330	153	0.999994	0.999994

## Sheet: Supp 1F Univariate Associations
Supplemental Table 1F: Univariate metabolite associations with age and FEV1/FVC
							Univariate associations with age in never/former smokers w/o COPD & emphysema			Univariate associations with age in former/current smokers w/ COPD or emphysema			Univariate associations with FEV1/FVC in all subjs
Index	Metabolite ID	Chemical Name	Super Pathway	Sub Pathway	RI	M.Z	Estimate_Age_Healthy	Pr(>|t|)_Age_Healthy	SignifDir_Healthy	Estimate_Age_COPD	Pr(>|t|)_Age_COPD	SignifDir_COPD	Estimate_Obs	Pr(>|t|)_Obs
616	M0100020205	hydroxyasparagine**	Amino Acid	Alanine and Aspartate Metabolism	1149	149.056	12.7443	5.66168e-121	Both signif. and same trend	7.05072	2.31914e-155	Both signif. and same trend	-0.0335241	1.74971e-15
502	M0100006379	C-glycosyltryptophan	Amino Acid	Tryptophan Metabolism	2700	367.15	11.9328	2.96773e-101	Both signif. and same trend	6.68602	9.10981e-139	Both signif. and same trend	-0.0552333	1.46225e-39
122	M0000001111	vanillylmandelate (VMA)	Amino Acid	Tyrosine Metabolism	941	197.046	7.25262	1.02342e-85	Both signif. and same trend	5.47334	5.77931e-227	Both signif. and same trend	-0.0733376	4.65575e-176
723	M0999912100	X-12100	Not Annotated	Not Annotated	Not Annotated	Not Annotated	11.4058	3.40038e-77	Both signif. and same trend	6.33979	2.37346e-118	Both signif. and same trend	-0.0298946	4.87105e-12
287	M0100001426	3-(3-amino-3-carboxypropyl)uridine*	Nucleotide	Pyrimidine Metabolism, Uracil containing	1369	344.11	9.81843	4.18494e-74	Both signif. and same trend	5.14843	9.8465e-90	Both signif. and same trend	-0.0271681	1.84205e-11
660	M0100020893	2,3-dihydroxy-5-methylthio-4-pentenoate (DMTPA)*	Amino Acid	Methionine, Cysteine, SAM and Taurine Metabolism	1156	177.023	10.276	3.23533e-71	Both signif. and same trend	5.8659	8.85823e-101	Both signif. and same trend	-0.0155961	0.000287595
726	M0999912117	X-12117	Not Annotated	Not Annotated	Not Annotated	Not Annotated	4.05802	1.43124e-68	Both signif. and same trend	2.52753	2.2271e-107	Both signif. and same trend	-0.0189268	1.25758e-26
825	M0999925422	X-25422	Not Annotated	Not Annotated	Not Annotated	Not Annotated	4.36983	1.68323e-68	Both signif. and same trend	2.31002	1.64618e-80	Both signif. and same trend	-0.0203408	1.02633e-27
482	M0100006115	arabonate/xylonate	Carbohydrate	Pentose Metabolism	2700	165.04	6.56991	1.41507e-67	Both signif. and same trend	4.52059	2.9206e-144	Both signif. and same trend	-0.00948562	0.000632096
123	M0000001113	4-acetamidobutanoate	Amino Acid	Polyamine Metabolism	894	144.067	6.64543	7.39592e-63	Both signif. and same trend	5.00356	3.27579e-136	Both signif. and same trend	-0.0365712	4.2137e-32
751	M0999915503	X-15503	Not Annotated	Not Annotated	Not Annotated	Not Annotated	5.25364	1.04167e-59	Both signif. and same trend	3.79694	2.24335e-137	Both signif. and same trend	-0.0194162	2.50617e-16
89	M0000000821	pseudouridine	Nucleotide	Pyrimidine Metabolism, Uracil containing	1100	243.062	10.3587	9.83031e-58	Both signif. and same trend	5.71218	1.36643e-76	Both signif. and same trend	-0.0461205	9.44706e-22
312	M0100001586	gulonate*	Cofactors and Vitamins	Ascorbate and Aldarate Metabolism	2750	195.051	5.80842	3.60432e-57	Both signif. and same trend	2.41392	9.60114e-43	Both signif. and same trend	-0.012893	1.89567e-06
332	M0100001664	N6-succinyladenosine	Nucleotide	Purine Metabolism, Adenine containing	940	382.1	7.40322	8.80341e-57	Both signif. and same trend	4.02189	2.53222e-68	Both signif. and same trend	-0.0278796	4.3476e-15
197	M0100000792	dehydroepiandrosterone sulfate (DHEA-S)	Lipid	Androgenic Steroids	4745	367.158	-2.73418	2.11252e-56	Both signif. and same trend	-1.51094	3.46852e-73	Both signif. and same trend	0.0221937	4.42859e-68
282	M0100001415	N6-carbamoylthreonyladenosine	Nucleotide	Purine Metabolism, Adenine containing	2164	411.127	8.89008	4.47344e-56	Both signif. and same trend	5.68325	1.63112e-91	Both signif. and same trend	-0.0412721	1.57893e-21
263	M0100001320	erythronate*	Carbohydrate	Aminosugar Metabolism	2186	135.03	8.98588	5.83293e-56	Both signif. and same trend	6.10973	1.84036e-106	Both signif. and same trend	-0.0234704	6.12291e-08
281	M0100001412	N2,N2-dimethylguanosine	Nucleotide	Purine Metabolism, Guanine containing	2210	312.13	8.57731	2.62028e-55	Both signif. and same trend	5.58854	2.46902e-97	Both signif. and same trend	-0.0554615	1.66578e-41
469	M0100005850	3-methylglutarylcarnitine (2)	Amino Acid	Leucine, Isoleucine and Valine Metabolism	2687	290.16	3.07169	3.66035e-55	Both signif. and same trend	2.35462	1.14345e-126	Both signif. and same trend	-0.00958847	2.84441e-10
8	M0000000112	3-hydroxy-3-methylglutarate	Lipid	Mevalonate Metabolism	2850	161.046	5.28313	7.92882e-55	Both signif. and same trend	4.104	9.21696e-120	Both signif. and same trend	-0.0175679	6.86917e-11
795	M0999922162	X-22162	Not Annotated	Not Annotated	Not Annotated	Not Annotated	5.84761	1.14788e-54	Both signif. and same trend	4.797	3.87368e-149	Both signif. and same trend	-0.0213555	1.48952e-14
503	M0100006430	arabitol/xylitol	Carbohydrate	Pentose Metabolism	1932.4	151.061	7.19122	1.24743e-52	Both signif. and same trend	3.36618	6.56267e-49	Both signif. and same trend	-0.0156503	6.43722e-06
14	M0000000182	quinolinate	Cofactors and Vitamins	Nicotinate and Nicotinamide Metabolism	845	168.029	4.73296	2.30074e-52	Both signif. and same trend	2.6875	3.11033e-77	Both signif. and same trend	-0.013595	1.75415e-09
376	M0100002028	androstenediol (3beta,17beta) monosulfate (1)	Lipid	Androgenic Steroids	4535	369.174	-2.41932	3.02404e-49	Both signif. and same trend	-1.56397	4.17484e-90	Both signif. and same trend	0.0211325	7.15421e-71
744	M0999913553	X-13553	Not Annotated	Not Annotated	Not Annotated	Not Annotated	5.432	4.3276e-49	Both signif. and same trend	2.99804	4.12351e-68	Both signif. and same trend	-0.0501273	2.91693e-83
803	M0999923659	X-23659	Not Annotated	Not Annotated	Not Annotated	Not Annotated	5.46577	1.63621e-48	Only signif. in age	2.76597	6.73648e-54	Only signif. in age	0.00347499	0.202795
350	M0100001851	N-acetylserine	Amino Acid	Glycine, Serine and Threonine Metabolism	2000	146.046	9.04581	7.60399e-48	Both signif. and same trend	5.27218	1.72964e-74	Both signif. and same trend	-0.0181691	6.31535e-05
570	M0100010850	4-hydroxyphenylacetylglutamine	Peptide	Acetylated Peptides	1650	279.099	3.24812	1.14311e-45	Both signif. and same trend	1.4226	1.5606e-37	Both signif. and same trend	-0.00555399	0.00108275
398	M0100002458	3-methylglutaconate	Amino Acid	Leucine, Isoleucine and Valine Metabolism	2700	99.0452	3.91557	1.78051e-45	Only signif. in age	3.37109	3.55814e-137	Only signif. in age	-0.000450654	0.832368
699	M0100022041	N,N-dimethyl-pro-pro	Peptide	Modified Peptides	2500	241.155	7.89506	4.0153e-45	Only signif. in age	4.95387	1.69382e-73	Only signif. in age	-0.00399871	0.346867
121	M0000001110	N-acetylalanine	Amino Acid	Alanine and Aspartate Metabolism	1564.8	130.051	10.7135	1.3847e-44	Both signif. and same trend	6.41503	5.8359e-70	Both signif. and same trend	-0.0124928	0.0241402
813	M0999924546	X-24546	Not Annotated	Not Annotated	Not Annotated	Not Annotated	-2.38489	1.59769e-42	Both signif. and same trend	-1.49213	3.82729e-66	Both signif. and same trend	0.0206413	2.16657e-56
349	M0100001810	dimethylarginine (SDMA + ADMA)	Amino Acid	Urea cycle; Arginine and Proline Metabolism	2850	203.15	12.3434	2.77912e-42	Only signif. in age	7.18358	1.58773e-55	Only signif. in age	-0.00497993	0.479253
17	M0000000194	N-formylmethionine	Amino Acid	Methionine, Cysteine, SAM and Taurine Metabolism	1543.8	176.039	9.48639	2.8968e-42	Both signif. and same trend	6.03173	9.74436e-69	Both signif. and same trend	-0.0363135	6.08543e-12
237	M0100001208	1-methyl-4-imidazoleacetate	Amino Acid	Histidine Metabolism	2064	141.066	4.73883	5.403e-41	Both signif. and same trend	2.38951	7.46404e-36	Both signif. and same trend	-0.0195585	1.29827e-11
423	M0100003258	2-O-methylascorbic acid	Cofactors and Vitamins	Ascorbate and Aldarate Metabolism	1512	189.04	5.04575	1.10086e-40	Both signif. and opposite trend	2.87697	3.36624e-74	Both signif. and opposite trend	0.00575862	0.0210631
18	M0000000197	S-adenosylhomocysteine (SAH)	Amino Acid	Methionine, Cysteine, SAM and Taurine Metabolism	1832.4	383.114	6.01914	1.47557e-40	Both signif. and same trend	2.68701	6.09253e-31	Both signif. and same trend	-0.0291598	1.05618e-16
73	M0000000533	urea	Amino Acid	Urea cycle; Arginine and Proline Metabolism	700	121.072	5.22729	2.60063e-40	Only signif. in age	4.05409	8.11426e-114	Only signif. in age	-0.0019967	0.475127
334	M0100001730	3,4-dihydroxybutyrate	Lipid	Fatty Acid, Dihydroxy	2204	119.035	6.0982	2.9922e-40	Both signif. and same trend	3.0141	3.75116e-42	Both signif. and same trend	-0.0216494	1.52527e-10
115	M0000001084	N-acetylvaline	Amino Acid	Leucine, Isoleucine and Valine Metabolism	1704	158.082	8.75232	7.9773e-40	Only signif. in age	5.37372	7.44055e-64	Only signif. in age	-0.00616429	0.212475
333	M0100001668	1-ribosyl-imidazoleacetate*	Amino Acid	Histidine Metabolism	2006	259.092	4.0886	3.22834e-38	Both signif. and same trend	2.71246	3.25043e-64	Both signif. and same trend	-0.0100354	4.02809e-05
549	M0100009045	phenylacetylglutamate	Peptide	Acetylated Peptides	1570	264.088	2.64391	1.57338e-37	Both signif. and same trend	2.31931	3.74242e-112	Both signif. and same trend	-0.0113693	7.33661e-13
458	M0100004575	N2,N5-diacetylornithine	Amino Acid	Urea cycle; Arginine and Proline Metabolism	1367	215.104	3.29133	2.87655e-37	Only signif. in age	1.71511	2.12669e-44	Only signif. in age	-5.36538e-05	0.977259
731	M0999912411	X-12411	Not Annotated	Not Annotated	Not Annotated	Not Annotated	3.16703	6.53291e-37	Both signif. and same trend	2.58655	1.12805e-95	Both signif. and same trend	-0.00837079	1.22326e-05
460	M0100004635	methionine sulfone	Amino Acid	Methionine, Cysteine, SAM and Taurine Metabolism	1250	182.048	4.06839	2.91897e-36	Both signif. and same trend	2.20766	8.32079e-44	Both signif. and same trend	-0.0066156	0.00637661
168	M0100000265	kynurenine	Amino Acid	Tryptophan Metabolism	2739	209.092	6.51688	2.99762e-36	Both signif. and same trend	4.03242	5.35506e-59	Both signif. and same trend	-0.0246349	1.15416e-10
564	M0100009275	methylsuccinoylcarnitine	Amino Acid	Leucine, Isoleucine and Valine Metabolism	2589	276.144	3.3011	3.80313e-36	Both signif. and same trend	2.42085	9.346e-75	Both signif. and same trend	-0.00935342	3.84621e-06
601	M0100015962	N,N,N-trimethyl-5-aminovalerate	Amino Acid	Lysine Metabolism	2186	160.133	4.09604	4.1223e-35	Both signif. and same trend	3.06862	7.55562e-81	Both signif. and same trend	-0.0102848	2.36679e-05
178	M0100000491	gamma-glutamylphenylalanine	Peptide	Gamma-glutamyl Amino Acid	2992	295.129	6.39194	4.41047e-35	Only signif. in age	4.44498	4.53853e-65	Only signif. in age	-0.0037454	0.347762
671	M0100021198	picolinoylglycine	Lipid	Fatty Acid Metabolism (Acyl Glycine)	1867	179.046	3.48646	7.90596e-35	Both signif. and same trend	2.58832	1.93521e-72	Both signif. and same trend	-0.0053918	0.0142922
257	M0100001293	N-acetylhistidine	Amino Acid	Histidine Metabolism	900	196.073	5.15755	1.19849e-34	Both signif. and same trend	2.89936	1.36102e-45	Both signif. and same trend	-0.0165702	1.24834e-07
722	M0999912026	X-12026	Not Annotated	Not Annotated	Not Annotated	Not Annotated	4.61094	4.78861e-34	Both signif. and same trend	3.84801	1.148e-103	Both signif. and same trend	-0.0311714	1.3261e-30
377	M0100002029	androstenediol (3beta,17beta) monosulfate (2)	Lipid	Androgenic Steroids	4500	369.174	-2.29026	7.39284e-34	Both signif. and same trend	-1.74265	1.00306e-90	Both signif. and same trend	0.0224132	7.53728e-64
151	M0000001869	2-hydroxyhippurate (salicylurate)	Xenobiotics	Benzoate Metabolism	2184	194.046	0.872675	3.97764e-33	Both signif. and same trend	0.629545	8.15924e-75	Both signif. and same trend	-0.00310325	6.6905e-09
285	M0100001423	4-hydroxyhippurate	Xenobiotics	Benzoate Metabolism	1475	194.046	2.4956	6.63213e-33	Both signif. and same trend	1.33467	8.37402e-39	Both signif. and same trend	-0.00620616	6.39088e-05
21	M0000000212	5-methylthioadenosine (MTA)	Amino Acid	Polyamine Metabolism	2752	298.097	5.39934	2.65276e-32	Both signif. and same trend	2.83588	1.27617e-41	Both signif. and same trend	-0.011634	0.000332324
284	M0100001417	phenylacetylglutamine	Peptide	Acetylated Peptides	2330	263.104	3.00253	3.41199e-32	Both signif. and same trend	2.53078	7.79375e-90	Both signif. and same trend	-0.0118504	6.36143e-10
50	M0000000363	myo-inositol	Lipid	Inositol Metabolism	3506.3	225.062	4.44444	5.00826e-32	Both signif. and opposite trend	3.63013	6.54669e-83	Both signif. and opposite trend	0.00979567	0.000657192
802	M0999923654	X-23654	Not Annotated	Not Annotated	Not Annotated	Not Annotated	5.0001	6.43079e-32	Both signif. and opposite trend	3.0995	1.19607e-55	Both signif. and opposite trend	0.0144971	1.74701e-06
131	M0000001162	N-acetylneuraminate	Carbohydrate	Aminosugar Metabolism	660	310.113	5.96535	9.47727e-32	Both signif. and same trend	1.97862	6.02064e-16	Both signif. and same trend	-0.0194678	1.16965e-07
374	M0100002026	androstenediol (3alpha, 17alpha) monosulfate (2)	Lipid	Androgenic Steroids	4712	369.174	-2.92508	1.15414e-31	Both signif. and same trend	-1.80478	1.13007e-44	Both signif. and same trend	0.0193063	1.22488e-23
337	M0100001734	N6-acetyllysine	Amino Acid	Lysine Metabolism	1059	187.109	7.31439	1.89115e-31	Both signif. and same trend	5.25441	2.52749e-70	Both signif. and same trend	-0.0256916	2.58099e-08
137	M0000001256	choline	Lipid	Phospholipid Metabolism	1961	104.107	8.731	9.6868e-31	Both signif. and opposite trend	3.22733	1.46703e-17	Both signif. and opposite trend	0.0308592	4.68726e-08
715	M0999911787	X-11787	Not Annotated	Not Annotated	Not Annotated	Not Annotated	7.7625	1.36807e-30	Only signif. in age	5.3903	5.5974e-63	Only signif. in age	-8.75876e-05	0.985966
830	M0999926054	X-26054	Not Annotated	Not Annotated	Not Annotated	Not Annotated	4.29231	2.51647e-30	Both signif. and same trend	2.08994	4.51167e-30	Both signif. and same trend	-0.0175782	3.58266e-10
696	M0100022013	tetrahydrocortisol glucuronide	Lipid	Corticosteroids	4666	541.265	3.08957	5.31288e-30	Both signif. and opposite trend	1.36694	1.81582e-27	Both signif. and opposite trend	0.0048258	0.0137224
668	M0100021123	hydroxy-N6,N6,N6-trimethyllysine*	Amino Acid	Lysine Metabolism	2759	205.155	4.59759	5.80008e-30	Both signif. and same trend	2.23254	3.01618e-30	Both signif. and same trend	-0.0274801	2.04423e-20
286	M0100001425	5,6-dihydrouridine	Nucleotide	Pyrimidine Metabolism, Uracil containing	1119	245.078	6.21	6.34001e-30	Both signif. and same trend	3.03175	6.50402e-31	Both signif. and same trend	-0.0316127	5.56418e-15
283	M0100001416	orotidine	Nucleotide	Pyrimidine Metabolism, Orotate containing	2250	287.052	2.81551	9.10301e-30	Both signif. and same trend	1.75385	5.01988e-47	Both signif. and same trend	-0.00992637	2.22365e-07
464	M0100005384	O-sulfo-tyrosine	Xenobiotics	Chemical	990	260.023	5.85431	9.33267e-30	Both signif. and same trend	4.08169	6.07919e-62	Both signif. and same trend	-0.0148673	0.000105469
16	M0000000192	N-acetylputrescine	Amino Acid	Polyamine Metabolism	2230	131.118	5.83421	1.26876e-29	Both signif. and same trend	1.21562	9.06145e-07	Both signif. and same trend	-0.0254568	6.24404e-12
41	M0000000338	gluconate	Xenobiotics	Food Component/Plant	2922	195.051	4.42458	2.53367e-29	Only signif. in age	3.39235	2.78252e-85	Only signif. in age	-0.00421461	0.115473
280	M0100001409	N1-methylinosine	Nucleotide	Purine Metabolism, (Hypo)Xanthine/Inosine containing	1430	283.104	3.9578	3.22012e-29	Both signif. and same trend	1.93514	1.18259e-25	Both signif. and same trend	-0.0219428	5.9602e-15
252	M0100001274	N-acetylthreonine	Amino Acid	Glycine, Serine and Threonine Metabolism	1700	160.062	5.91396	3.64337e-29	Both signif. and same trend	3.40023	1.06796e-39	Both signif. and same trend	-0.0269484	9.5475e-12
431	M0100003695	mannonate*	Xenobiotics	Food Component/Plant	2736	195.051	4.95857	5.20435e-29	Both signif. and same trend	2.14836	5.35056e-22	Both signif. and same trend	-0.0136703	4.31728e-05
441	M0100004208	guaiacol sulfate	Xenobiotics	Benzoate Metabolism	2344	203.002	2.00327	8.22262e-29	Both signif. and same trend	1.3913	1.33902e-53	Both signif. and same trend	-0.0114498	1.03998e-16
214	M0100001051	1-methylhistidine	Amino Acid	Histidine Metabolism	1227	168.078	4.73829	9.51201e-28	Only signif. in age	2.47529	1.61087e-33	Only signif. in age	-0.00568434	0.0732197
484	M0100006129	vanillactate	Amino Acid	Tyrosine Metabolism	1625	211.061	3.44354	1.60114e-27	Both signif. and same trend	1.80729	3.95839e-33	Both signif. and same trend	-0.029258	2.35765e-35
425	M0100003397	trimethylamine N-oxide	Lipid	Phospholipid Metabolism	2100	76.0757	2.63569	2.85992e-27	Only signif. in age	1.45076	2.20425e-29	Only signif. in age	-0.00179706	0.348664
226	M0100001121	pyridoxate	Cofactors and Vitamins	Vitamin B6 Metabolism	2185	182.046	1.46967	3.48615e-27	Both signif. and same trend	1.45262	3.8574e-96	Both signif. and same trend	-0.00219895	0.0399233
665	M0100021103	pregnenetriol sulfate*	Lipid	Pregnenolone Steroids	4749	413.2	-2.16453	3.55072e-27	Both signif. and same trend	-1.53341	7.25955e-55	Both signif. and same trend	0.0181996	5.98033e-34
114	M0000001083	N-acetylmethionine	Amino Acid	Methionine, Cysteine, SAM and Taurine Metabolism	1787	190.054	5.31905	8.01392e-27	Both signif. and same trend	2.7012	7.02086e-38	Both signif. and same trend	-0.0243268	9.48416e-14
569	M0100009406	palmitoleoylcarnitine (C16:1)*	Lipid	Fatty Acid Metabolism (Acyl Carnitine, Monounsaturated)	1357	398.326	3.3609	1.46187e-26	Both signif. and same trend	2.424	1.35981e-53	Both signif. and same trend	-0.0302941	5.69886e-38
747	M0999913844	X-13844	Not Annotated	Not Annotated	Not Annotated	Not Annotated	1.47743	1.09878e-25	Both signif. and same trend	1.56685	3.52036e-111	Both signif. and same trend	-0.0141189	1.2043e-39
165	M0100000257	glucuronate	Carbohydrate	Aminosugar Metabolism	3233.3	193.035	2.46675	1.58187e-25	Both signif. and same trend	1.16241	1.47987e-21	Both signif. and same trend	-0.00460103	0.0114399
678	M0100021467	pentose acid*	Partially Characterized Molecules	Partially Characterized Molecules	2180	165.04	1.88427	2.2333e-25	Both signif. and opposite trend	1.81832	6.59406e-90	Both signif. and opposite trend	0.00521763	0.00014842
108	M0000001024	pantothenate	Cofactors and Vitamins	Pantothenate and CoA Metabolism	1498.7	218.103	2.62423	3.74068e-25	Only signif. in age	3.00399	6.63283e-127	Only signif. in age	-0.0021543	0.26554
154	M0000002051	methylsuccinate	Amino Acid	Leucine, Isoleucine and Valine Metabolism	2800	131.035	4.0656	9.6189e-25	Both signif. and same trend	3.57241	1.60852e-70	Both signif. and same trend	-0.0194351	1.51519e-10
669	M0100021131	undecenoylcarnitine (C11:1)	Lipid	Fatty Acid Metabolism (Acyl Carnitine, Monounsaturated)	1069	328.248	3.11665	1.03903e-24	Both signif. and same trend	3.07073	1.33966e-87	Both signif. and same trend	-0.0166993	5.10139e-13
597	M0100015838	eicosenoylcarnitine (C20:1)*	Lipid	Fatty Acid Metabolism (Acyl Carnitine, Monounsaturated)	1484	454.389	3.83013	1.08851e-24	Both signif. and same trend	3.70015	1.37754e-87	Both signif. and same trend	-0.0301536	1.47415e-26
735	M0999912707	X-12707	Not Annotated	Not Annotated	Not Annotated	Not Annotated	3.20026	1.24007e-24	Both signif. and same trend	2.75897	7.74227e-76	Both signif. and same trend	-0.0360295	3.3336e-57
758	M0999917351	X-17351	Not Annotated	Not Annotated	Not Annotated	Not Annotated	2.00091	1.31861e-24	Both signif. and opposite trend	2.02262	1.0864e-95	Both signif. and opposite trend	0.00378374	0.0112334
730	M0999912410	X-12410	Not Annotated	Not Annotated	Not Annotated	Not Annotated	1.96945	3.42255e-24	Only signif. in age	2.1278	5.27961e-81	Only signif. in age	-0.00220211	0.189325
294	M0100001468	N1-methyl-2-pyridone-5-carboxamide	Cofactors and Vitamins	Nicotinate and Nicotinamide Metabolism	1668	151.051	2.63712	3.6119e-24	Only signif. in age	2.34562	4.48536e-84	Only signif. in age	-0.00274723	0.141887
487	M0100006191	p-cresol glucuronide*	Amino Acid	Tyrosine Metabolism	2420	283.082	1.22395	5.25691e-24	Both signif. and same trend	1.19332	1.75006e-83	Both signif. and same trend	-0.00734134	4.82223e-15
135	M0000001242	N1-methyladenosine	Nucleotide	Purine Metabolism, Adenine containing	2120	282.12	8.07605	9.05558e-24	Both signif. and same trend	1.92522	2.87733e-06	Both signif. and same trend	-0.0177859	0.00408857
402	M0100002528	sulfate*	Xenobiotics	Chemical	616	96.9601	6.59287	1.10298e-23	Only signif. in age	5.13878	4.18784e-62	Only signif. in age	0.0027157	0.56458
721	M0999912015	X-12015	Not Annotated	Not Annotated	Not Annotated	Not Annotated	2.22675	1.17967e-23	Both signif. and same trend	2.66394	1.54248e-139	Both signif. and same trend	-0.0106547	9.48963e-11
761	M0999917676	X-17676	Not Annotated	Not Annotated	Not Annotated	Not Annotated	2.62055	1.72327e-23	Both signif. and same trend	2.06176	7.35333e-54	Both signif. and same trend	-0.0128274	1.69434e-10
266	M0100001359	aconitate [cis or trans]	Energy	TCA Cycle	580	173.009	5.7346	3.85907e-23	Only signif. in age	3.86912	2.43136e-42	Only signif. in age	-0.00223104	0.599958
378	M0100002067	pregnenediol sulfate (C21H34O5S)*	Lipid	Pregnenolone Steroids	5000	397.205	-2.0634	4.1289e-23	Both signif. and same trend	-1.07442	2.28741e-25	Both signif. and same trend	0.015093	3.31663e-22
291	M0100001456	7-methylguanine	Nucleotide	Purine Metabolism, Guanine containing	2175	166.072	6.94148	6.92472e-23	Both signif. and same trend	2.67591	3.86396e-14	Both signif. and same trend	-0.0337051	2.92127e-10
371	M0100002009	5alpha-pregnan-3beta,20beta-diol monosulfate (1)	Lipid	Progestin Steroids	5180	399.221	-1.96645	8.4715e-23	Both signif. and same trend	-0.431973	0.000456882	Both signif. and same trend	0.0140644	5.7322e-16
727	M0999912126	X-12126	Not Annotated	Not Annotated	Not Annotated	Not Annotated	1.78016	9.62471e-23	Both signif. and same trend	1.7732	2.46798e-83	Both signif. and same trend	-0.00938679	2.38425e-11
619	M0100020217	N,N,N-trimethyl-alanylproline betaine (TMAP)	Amino Acid	Urea cycle; Arginine and Proline Metabolism	1596	289.14	5.06521	1.12899e-22	Only signif. in age	3.69874	7.38624e-50	Only signif. in age	0.00666283	0.0831689
552	M0100009130	1-oleoyl-2-docosahexaenoyl-GPC (18:1/22:6)*	Lipid	Phosphatidylcholine (PC)	2100	832.585	4.53426	1.55203e-22	Only signif. in age	4.0691	5.74177e-74	Only signif. in age	-0.00521244	0.126706
231	M0100001178	3-carboxy-4-methyl-5-propyl-2-furanpropanoate (CMPF)	Lipid	Fatty Acid, Dicarboxylate	2800	239.092	0.99714	1.80475e-22	Both signif. and opposite trend	1.13594	2.55816e-106	Both signif. and opposite trend	0.00227003	0.0043365
119	M0000001102	gamma-glutamyltyrosine	Peptide	Gamma-glutamyl Amino Acid	1240	309.109	4.50212	2.49574e-22	Both signif. and opposite trend	2.68747	2.7844e-30	Both signif. and opposite trend	0.0106869	0.00274559
706	M0999911308	X-11308	Not Annotated	Not Annotated	Not Annotated	Not Annotated	-2.84873	2.54875e-22	Both signif. and same trend	-1.49088	1.21654e-23	Both signif. and same trend	0.00587474	0.00872113
367	M0100001992	androstenediol (3beta,17beta) disulfate (1)	Lipid	Androgenic Steroids	3740	224.062	-1.3862	2.65981e-22	Both signif. and same trend	-1.14493	1.02001e-69	Both signif. and same trend	0.0130907	6.13645e-39
396	M0100002397	alpha-ketoglutaramate*	Amino Acid	Glutamate Metabolism	1916	144.03	4.87801	3.36922e-22	Only signif. in age	4.6849	8.72789e-86	Only signif. in age	0.00378806	0.306797
446	M0100004299	N-acetyl-1-methylhistidine*	Amino Acid	Histidine Metabolism	2100	212.103	2.12948	4.22716e-22	Only signif. in age	0.646411	1.79081e-09	Only signif. in age	0.000975196	0.551978
206	M0100000961	homoarginine	Amino Acid	Urea cycle; Arginine and Proline Metabolism	2882	189.135	-3.68089	8.28138e-22	Both signif. and same trend	-2.65572	6.46015e-41	Both signif. and same trend	0.04577	2.23479e-53
467	M0100005466	N-acetyltaurine	Amino Acid	Methionine, Cysteine, SAM and Taurine Metabolism	800	166.018	3.09318	1.46489e-21	Both signif. and same trend	0.889518	7.21235e-09	Both signif. and same trend	-0.0218789	3.79443e-21
562	M0100009271	(S)-3-hydroxybutyrylcarnitine	Lipid	Fatty Acid Metabolism (Acyl Carnitine, Hydroxy)	2340	248.149	2.42241	1.76155e-21	Both signif. and same trend	2.34235	7.74536e-68	Both signif. and same trend	-0.012584	4.74832e-10
369	M0100001994	androstenediol (3beta,17beta) disulfate (2)	Lipid	Androgenic Steroids	4065	224.062	-1.91635	2.35866e-21	Both signif. and same trend	-1.00416	2.76276e-26	Both signif. and same trend	0.017626	4.28072e-33
638	M0100020487	N-acetyl-isoputreanine	Amino Acid	Polyamine Metabolism	2305	203.139	3.77859	3.57018e-21	Only signif. in age	1.39564	1.0142e-12	Only signif. in age	-0.00498147	0.0955584
249	M0100001270	myristoylcarnitine (C14)	Lipid	Fatty Acid Metabolism (Acyl Carnitine, Long Chain Saturated)	1350	372.311	3.37399	5.68203e-21	Both signif. and same trend	2.85304	2.10382e-56	Both signif. and same trend	-0.0326889	4.44629e-34
516	M0100008916	1-stearoyl-2-docosahexaenoyl-GPC (18:0/22:6)	Lipid	Phosphatidylcholine (PC)	2300	834.601	3.88833	6.26607e-21	Both signif. and opposite trend	2.46279	1.85664e-32	Both signif. and opposite trend	0.0166018	1.18868e-07
755	M0999916935	X-16935	Not Annotated	Not Annotated	Not Annotated	Not Annotated	-1.72474	7.14049e-21	Only signif. in age	-1.32269	1.60285e-47	Only signif. in age	0.000104591	0.939257
36	M0000000279	cystine	Amino Acid	Methionine, Cysteine, SAM and Taurine Metabolism	2000	241.031	2.87217	1.17365e-20	Both signif. and same trend	1.62426	1.89287e-24	Both signif. and same trend	-0.0063923	0.00842626
262	M0100001315	p-cresol sulfate	Xenobiotics	Benzoate Metabolism	2890	187.007	1.84169	1.48249e-20	Both signif. and same trend	1.75261	1.84504e-93	Both signif. and same trend	-0.00797317	2.34735e-09
386	M0100002129	pregnenolone sulfate	Lipid	Pregnenolone Steroids	5100	395.19	-1.84866	1.55097e-20	Both signif. and same trend	-1.44892	6.83314e-53	Both signif. and same trend	0.0171112	1.53897e-32
335	M0100001731	indoleacetylglutamine	Amino Acid	Tryptophan Metabolism	2535	302.115	1.85292	1.61377e-20	Only signif. in age	0.587154	4.06901e-10	Only signif. in age	-0.000331783	0.817305
210	M0100001007	ribonate	Carbohydrate	Pentose Metabolism	2425	165.04	3.7017	1.86955e-20	Only signif. in age	2.79347	1.1466e-43	Only signif. in age	-0.0050969	0.0949191
657	M0100020837	2,6-dihydroxybenzoic acid	Xenobiotics	Drug - Topical Agents	2575	153.019	1.85535	6.48337e-20	Both signif. and opposite trend	1.54474	4.03234e-54	Both signif. and opposite trend	0.00335774	0.0262679
628	M0100020361	3-amino-2-piperidone	Amino Acid	Urea cycle; Arginine and Proline Metabolism	2065	115.087	4.91786	7.55782e-20	Both signif. and same trend	0.439154	0.087224	Only signif. in FEV1/FVC	-0.0246396	8.88339e-11
373	M0100002018	5alpha-androstan-3alpha,17beta-diol monosulfate (1)	Lipid	Androgenic Steroids	4925	371.19	-1.47586	1.25219e-19	Both signif. and same trend	-0.793321	8.08974e-22	Both signif. and same trend	0.00885638	1.38392e-12
217	M0100001073	androsterone sulfate	Lipid	Androgenic Steroids	5022	369.174	-1.31237	1.4155e-19	Both signif. and same trend	-0.470846	9.73853e-13	Both signif. and same trend	0.00650914	1.44396e-10
701	M0100022172	perfluorohexanesulfonate (PFHxS)	Xenobiotics	Chemical	667	398.937	1.68016	1.69921e-19	Both signif. and same trend	1.48318	1.03997e-53	Both signif. and same trend	-0.0171602	1.51007e-33
632	M0100020378	2-hydroxysebacate	Lipid	Fatty Acid, Dicarboxylate	1324	217.108	2.16809	1.78576e-19	Both signif. and same trend	2.4128	5.99476e-80	Both signif. and same trend	-0.00771772	5.14085e-05
667	M0100021105	eicosenedioate (C20:1-DC)*	Lipid	Fatty Acid, Dicarboxylate	5095	339.254	-2.24021	1.92858e-19	Both signif. and same trend	-0.729383	7.77548e-09	Both signif. and same trend	0.0102843	6.55588e-08
160	M0100000014	hippurate	Xenobiotics	Benzoate Metabolism	2106.9	178.051	1.60264	2.27011e-19	Both signif. and same trend	1.4923	1.43427e-65	Both signif. and same trend	-0.00378807	0.00422216
38	M0000000310	cystathionine	Amino Acid	Methionine, Cysteine, SAM and Taurine Metabolism	2270	223.075	2.02739	2.39046e-19	Only signif. in age	1.19973	3.66466e-21	Only signif. in age	-0.00102475	0.585838
754	M0999916580	X-16580	Not Annotated	Not Annotated	Not Annotated	Not Annotated	2.7524	2.73661e-19	Only signif. in age	2.76922	1.24277e-78	Only signif. in age	-0.00391822	0.0845147
302	M0100001550	homostachydrine*	Xenobiotics	Food Component/Plant	1750	158.118	2.07388	4.20333e-19	Both signif. and same trend	1.55284	7.14827e-41	Both signif. and same trend	-0.0166573	8.55583e-22
729	M0999912216	X-12216	Not Annotated	Not Annotated	Not Annotated	Not Annotated	1.56527	4.81353e-19	Both signif. and same trend	1.60994	9.39939e-79	Both signif. and same trend	-0.00632073	1.58092e-06
746	M0999913729	X-13729	Not Annotated	Not Annotated	Not Annotated	Not Annotated	1.95614	6.37024e-19	Both signif. and same trend	1.40727	7.10435e-40	Both signif. and same trend	-0.00648332	6.97386e-05
683	M0100021726	GlcNAc sulfate conjugate of C21H34O2 steroid**	Partially Characterized Molecules	Partially Characterized Molecules	4336.7	299.639	-1.89411	8.32821e-19	Both signif. and same trend	-1.34232	4.8275e-38	Both signif. and same trend	0.0137527	1.71054e-18
540	M0100009009	1-(1-enyl-palmitoyl)-2-linoleoyl-GPC (P-16:0/18:2)*	Lipid	Plasmalogen	2300	742.575	-4.26936	8.56791e-19	Both signif. and same trend	-1.37276	3.15937e-09	Both signif. and same trend	0.0137317	0.000115354
724	M0999912101	X-12101	Not Annotated	Not Annotated	Not Annotated	Not Annotated	2.09967	1.03141e-18	Only signif. in age	1.8269	4.27333e-54	Only signif. in age	-0.00341699	0.0584826
607	M0100019968	lyxonate	Carbohydrate	Pentose Metabolism	2350	165.04	2.56721	1.2411e-18	Only signif. in age	2.48031	3.02076e-81	Only signif. in age	0.00104611	0.604493
531	M0100008991	1-palmitoyl-2-docosahexaenoyl-GPE (16:0/22:6)*	Lipid	Phosphatidylethanolamine (PE)	2160	764.522	2.3984	1.40195e-18	Both signif. and opposite trend	0.938546	4.46466e-11	Both signif. and opposite trend	0.0182032	1.17428e-17
574	M0100010955	perfluorooctanesulfonate (PFOS)	Xenobiotics	Chemical	662	498.93	1.72934	1.96756e-18	Both signif. and same trend	2.17102	9.2921e-102	Both signif. and same trend	-0.0185296	3.15478e-35
571	M0100010869	2,3-dihydroxy-2-methylbutyrate	Amino Acid	Leucine, Isoleucine and Valine Metabolism	787	133.051	2.829	2.55291e-18	Only signif. in age	2.196	2.85494e-40	Only signif. in age	-0.00458568	0.0696441
805	M0999923739	X-23739	Not Annotated	Not Annotated	Not Annotated	Not Annotated	4.50236	2.62229e-18	Only signif. in age	2.81773	4.84254e-29	Only signif. in age	-0.00160226	0.675881
155	M0000002054	ethylmalonate	Amino Acid	Leucine, Isoleucine and Valine Metabolism	2785	131.035	2.67769	4.60433e-18	Both signif. and same trend	2.09919	1.4203e-40	Both signif. and same trend	-0.0142349	2.08696e-09
505	M0100006614	adipoylcarnitine (C6-DC)	Lipid	Fatty Acid Metabolism (Acyl Carnitine, Dicarboxylate)	2570	290.16	2.37289	4.76914e-18	Both signif. and same trend	1.82256	1.75532e-44	Both signif. and same trend	-0.0196772	5.29553e-23
769	M0999918899	X-18899	Not Annotated	Not Annotated	Not Annotated	Not Annotated	-2.69595	4.79401e-18	Both signif. and same trend	-0.843929	1.83626e-08	Both signif. and same trend	0.0281452	1.07714e-35
824	M0999925371	X-25371	Not Annotated	Not Annotated	Not Annotated	Not Annotated	3.19323	5.69196e-18	Both signif. and same trend	3.17389	2.76825e-83	Both signif. and same trend	-0.0117657	3.5909e-06
611	M0100019981	heptenedioate (C7:1-DC)*	Lipid	Fatty Acid, Dicarboxylate	2816	157.051	2.47701	6.27891e-18	Both signif. and same trend	2.59055	6.75249e-74	Both signif. and same trend	-0.01871	4.3604e-18
742	M0999913431	X-13431	Not Annotated	Not Annotated	Not Annotated	Not Annotated	2.24899	7.80799e-18	Both signif. and same trend	2.44365	1.32194e-72	Both signif. and same trend	-0.0188241	2.31271e-20
385	M0100002126	16alpha-hydroxy DHEA 3-sulfate	Lipid	Androgenic Steroids	4240	383.153	-1.35569	1.02764e-17	Both signif. and same trend	-0.964934	5.74504e-37	Both signif. and same trend	0.0149943	3.65398e-38
339	M0100001740	mannitol/sorbitol	Carbohydrate	Fructose, Mannose and Galactose Metabolism	2320	181.072	1.36518	1.1525e-17	Both signif. and same trend	0.769023	1.70266e-23	Both signif. and same trend	-0.00448251	0.000175369
245	M0100001256	N-acetylphenylalanine	Amino Acid	Phenylalanine Metabolism	2597	206.082	3.48389	1.22165e-17	Both signif. and same trend	1.33954	4.09006e-12	Both signif. and same trend	-0.00585202	0.0468358
216	M0100001055	isobutyrylcarnitine (C4)	Amino Acid	Leucine, Isoleucine and Valine Metabolism	2810	232.154	2.34331	1.78801e-17	Only signif. in age	2.17472	3.22248e-67	Only signif. in age	-0.00128248	0.509279
644	M0100020515	2-naphthol sulfate	Xenobiotics	Chemical	3658	223.007	-1.50503	1.91103e-17	Both signif. and same trend	-1.69649	6.94142e-137	Both signif. and same trend	0.00863763	1.7413e-16
515	M0100008915	1-palmitoyl-2-docosahexaenoyl-GPC (16:0/22:6)	Lipid	Phosphatidylcholine (PC)	2055	806.569	4.47235	2.07481e-17	Both signif. and opposite trend	3.96573	7.20743e-52	Both signif. and opposite trend	0.0190069	1.62349e-06
471	M0100005977	alpha-CMBHC glucuronide	Cofactors and Vitamins	Tocopherol Metabolism	3664	495.224	1.57413	2.08338e-17	Both signif. and same trend	1.77724	1.13555e-72	Both signif. and same trend	-0.00507941	0.000740814
69	M0000000501	salicylate	Xenobiotics	Drug - Topical Agents	802	137.024	0.630805	2.62036e-17	Both signif. and same trend	0.481101	2.2273e-43	Both signif. and same trend	-0.00213993	7.93763e-05
124	M0000001114	3-aminoisobutyrate	Nucleotide	Pyrimidine Metabolism, Thymine containing	2190	104.071	2.53921	2.77422e-17	Both signif. and same trend	2.15367	1.48813e-53	Both signif. and same trend	-0.0127521	1.665e-09
633	M0100020409	ascorbic acid 3-sulfate*	Cofactors and Vitamins	Ascorbate and Aldarate Metabolism	2025	254.981	1.88374	3.96487e-17	Both signif. and same trend	1.80553	3.66873e-77	Both signif. and same trend	-0.00308279	0.0446657
535	M0100008998	gamma-tocopherol/beta-tocopherol	Cofactors and Vitamins	Tocopherol Metabolism	2384	416.364	-1.87003	8.42485e-17	Both signif. and same trend	-2.05237	8.85964e-76	Both signif. and same trend	0.00466489	0.00700998
455	M0100004541	acisoga	Amino Acid	Polyamine Metabolism	2297	183.114	2.75405	8.87422e-17	Both signif. and same trend	1.43306	3.02234e-18	Both signif. and same trend	-0.0107409	1.7022e-05
448	M0100004322	2-aminophenol sulfate	Xenobiotics	Food Component/Plant	1677	188.002	1.10397	1.09433e-16	Only signif. in age	0.98365	4.69852e-41	Only signif. in age	0.00129776	0.233173
387	M0100002152	andro steroid monosulfate C19H28O6S (1)*	Lipid	Androgenic Steroids	3871	383.153	-1.45341	1.26766e-16	Both signif. and same trend	-1.25338	3.9296e-53	Both signif. and same trend	0.0177909	5.84297e-46
173	M0100000442	quinate	Xenobiotics	Food Component/Plant	2432.9	191.056	0.720038	1.53578e-16	Both signif. and same trend	0.72455	4.22904e-57	Both signif. and same trend	-0.00623577	4.53573e-20
781	M0999921339	X-21339	Not Annotated	Not Annotated	Not Annotated	Not Annotated	-2.00218	5.97039e-16	Both signif. and same trend	-0.890734	2.57337e-12	Both signif. and same trend	0.0126287	4.43013e-11
532	M0100008992	1-stearoyl-2-docosahexaenoyl-GPE (18:0/22:6)*	Lipid	Phosphatidylethanolamine (PE)	2375	792.554	2.36229	6.58208e-16	Both signif. and opposite trend	0.788497	4.91212e-08	Both signif. and opposite trend	0.0231612	2.50571e-26
295	M0100001485	gamma-glutamylisoleucine*	Peptide	Gamma-glutamyl Amino Acid	2940	261.144	3.37898	6.85979e-16	Both signif. and opposite trend	1.60572	1.33773e-14	Both signif. and opposite trend	0.00948856	0.00273837
438	M0100004111	4-methylcatechol sulfate	Xenobiotics	Benzoate Metabolism	2665	203.002	1.64199	6.89227e-16	Only signif. in age	1.4994	6.48312e-60	Only signif. in age	-0.000521542	0.713004
623	M0100020259	glutamine conjugate of C7H12O2*	Partially Characterized Molecules	Partially Characterized Molecules	3053	255.135	1.11071	6.89994e-16	Both signif. and same trend	1.31443	1.50733e-73	Both signif. and same trend	-0.0119601	1.72907e-28
659	M0100020853	4-acetylcatechol sulfate (1)	Xenobiotics	Food Component/Plant	1774	230.997	1.08405	7.3334e-16	Both signif. and same trend	0.967903	1.1365e-45	Both signif. and same trend	-0.00604288	4.12193e-09
370	M0100001999	21-hydroxypregnenolone disulfate	Lipid	Pregnenolone Steroids	3935	245.067	-1.77721	8.0082e-16	Both signif. and same trend	-1.04212	2.10549e-23	Both signif. and same trend	0.0206073	5.64812e-38
479	M0100006098	3-hydroxypyridine sulfate	Xenobiotics	Chemical	1595.5	173.987	0.727521	1.12098e-15	Both signif. and same trend	0.410529	1.9134e-15	Both signif. and same trend	-0.00552289	6.12977e-13
443	M0100004243	gamma-CEHC glucuronide*	Cofactors and Vitamins	Tocopherol Metabolism	2500	439.161	1.79024	1.24797e-15	Both signif. and same trend	1.31966	4.013e-33	Both signif. and same trend	-0.00436952	0.00957648
474	M0100005996	octadecenedioylcarnitine (C18:1-DC)*	Lipid	Fatty Acid Metabolism (Acyl Carnitine, Dicarboxylate)	1180	456.332	2.08266	1.25791e-15	Both signif. and same trend	1.9507	1.56348e-52	Both signif. and same trend	-0.0155393	6.37841e-16
480	M0100006105	4-methylguaiacol sulfate	Xenobiotics	Benzoate Metabolism	2978	217.018	1.36829	1.58392e-15	Only signif. in age	1.10116	2.49884e-35	Only signif. in age	-0.00092813	0.492387
604	M0100015971	cortolone glucuronide (1)	Lipid	Corticosteroids	4600	541.265	2.67304	1.9692e-15	Both signif. and opposite trend	1.40241	1.02215e-21	Both signif. and opposite trend	0.0207671	1.8448e-19
454	M0100004523	N-delta-acetylornithine	Amino Acid	Urea cycle; Arginine and Proline Metabolism	858	173.093	1.96996	5.13651e-15	Only signif. in age	2.60822	1.19095e-90	Only signif. in age	-0.00102597	0.597678
220	M0100001092	trigonelline (N'-methylnicotinate)	Cofactors and Vitamins	Nicotinate and Nicotinamide Metabolism	1388	138.055	1.08041	6.46305e-15	Both signif. and same trend	1.15101	2.5931e-66	Both signif. and same trend	-0.0110237	4.29173e-28
708	M0999911372	X-11372	Not Annotated	Not Annotated	Not Annotated	Not Annotated	-2.36996	6.48576e-15	Both signif. and same trend	4.3702e-05	0.99976	Only signif. in FEV1/FVC	0.00775964	0.000398142
728	M0999912193	X-12193	Not Annotated	Not Annotated	Not Annotated	Not Annotated	2.4341	1.44401e-14	Only signif. in age	2.47681	6.20062e-45	Only signif. in age	-0.00353991	0.176377
219	M0100001086	N-(2-furoyl)glycine	Xenobiotics	Food Component/Plant	1525	168.03	0.734815	1.47512e-14	Both signif. and same trend	0.522798	8.60593e-25	Both signif. and same trend	-0.0066511	1.72013e-18
187	M0100000706	alpha-hydroxyisocaproate	Amino Acid	Leucine, Isoleucine and Valine Metabolism	1840	131.071	-3.08226	1.81476e-14	Both signif. and same trend	-1.97878	1.35241e-22	Both signif. and same trend	0.0271198	6.75632e-19
636	M0100020417	N6,N6-dimethyllysine	Amino Acid	Lysine Metabolism	2831	175.144	2.25241	2.03692e-14	Both signif. and same trend	2.33912	1.35127e-57	Both signif. and same trend	-0.0159321	5.99074e-13
163	M0100000054	5-hydroxylysine	Amino Acid	Lysine Metabolism	2790	163.108	2.6002	2.04098e-14	Both signif. and opposite trend	0.483433	0.00645886	Both signif. and opposite trend	0.0107838	4.3008e-05
318	M0100001605	catechol sulfate	Xenobiotics	Benzoate Metabolism	1906	188.986	1.56857	2.04527e-14	Both signif. and same trend	1.40706	2.46501e-43	Both signif. and same trend	-0.00766664	7.3786e-07
103	M0000001002	allantoin	Nucleotide	Purine Metabolism, (Hypo)Xanthine/Inosine containing	1672	157.037	4.75486	2.42097e-14	Both signif. and same trend	4.99219	1.73332e-57	Both signif. and same trend	-0.010212	0.0315055
243	M0100001253	N-acetylglutamine	Amino Acid	Glutamate Metabolism	771	187.072	2.82799	2.691e-14	Both signif. and same trend	0.713523	2.61988e-05	Both signif. and same trend	-0.00889059	0.00058331
719	M0999911880	X-11880	Not Annotated	Not Annotated	Not Annotated	Not Annotated	-2.22254	3.09118e-14	Both signif. and same trend	-0.395723	0.00532961	Both signif. and same trend	0.0140493	7.24818e-11
800	M0999923639	X-23639	Not Annotated	Not Annotated	Not Annotated	Not Annotated	2.47359	4.41619e-14	Both signif. and same trend	1.91927	5.00487e-31	Both signif. and same trend	-0.0123461	8.93353e-07
384	M0100002122	3-hydroxyhippurate	Xenobiotics	Benzoate Metabolism	1687	194.046	0.952656	5.74416e-14	Both signif. and same trend	0.721597	1.74377e-31	Both signif. and same trend	-0.00668866	8.96565e-13
748	M0999913866	X-13866	Not Annotated	Not Annotated	Not Annotated	Not Annotated	1.46834	6.76787e-14	Both signif. and opposite trend	1.5503	9.84203e-53	Both signif. and opposite trend	0.00511906	0.000810592
768	M0999918888	X-18888	Not Annotated	Not Annotated	Not Annotated	Not Annotated	1.48657	7.48001e-14	Both signif. and same trend	2.09187	4.67633e-86	Both signif. and same trend	-0.00765665	1.60219e-06
720	M0999912007	X-12007	Not Annotated	Not Annotated	Not Annotated	Not Annotated	1.04003	9.1803e-14	Only signif. in age	0.793781	3.30523e-26	Only signif. in age	0.00140297	0.212973
317	M0100001604	hydroquinone sulfate	Xenobiotics	Drug - Topical Agents	1395	188.986	1.41418	1.03693e-13	Only signif. in age	0.702448	1.06492e-12	Only signif. in age	0.00195144	0.191168
476	M0100006051	myristoleoylcarnitine (C14:1)*	Lipid	Fatty Acid Metabolism (Acyl Carnitine, Monounsaturated)	1316	370.295	1.78171	1.09882e-13	Both signif. and same trend	1.68613	5.95472e-42	Both signif. and same trend	-0.0244997	9.69496e-41
170	M0100000282	N-acetylglutamate	Amino Acid	Glutamate Metabolism	3106	188.056	2.37774	1.10979e-13	Only signif. in age	1.68502	9.24613e-26	Only signif. in age	-0.00148585	0.540024
614	M0100020096	glucuronide of C14H22O4 (2)*	Partially Characterized Molecules	Partially Characterized Molecules	3932	429.177	1.68682	1.69808e-13	Only signif. in age	1.01229	3.95348e-19	Only signif. in age	-0.00258381	0.136778
222	M0100001104	N-acetyltyrosine	Amino Acid	Tyrosine Metabolism	1680	222.077	2.60908	1.86588e-13	Only signif. in age	1.09329	1.71906e-09	Only signif. in age	0.00438968	0.109099
475	M0100005998	octadecanedioylcarnitine (C18-DC)*	Lipid	Fatty Acid Metabolism (Acyl Carnitine, Dicarboxylate)	1227	458.348	2.17574	2.1721e-13	Both signif. and same trend	2.0213	5.05073e-45	Both signif. and same trend	-0.0190592	1.30289e-18
625	M0100020262	glutamine conjugate of C6H10O2 (2)*	Partially Characterized Molecules	Partially Characterized Molecules	2526	241.119	1.14846	2.18399e-13	Both signif. and same trend	1.27649	1.03963e-54	Both signif. and same trend	-0.0127453	1.39157e-25
439	M0100004112	3-methyl catechol sulfate (1)	Xenobiotics	Benzoate Metabolism	2790	203.002	0.846067	2.23691e-13	Both signif. and same trend	0.217391	0.0014054	Both signif. and same trend	-0.00281017	0.00507913
666	M0100021104	pregnenetriol disulfate*	Lipid	Pregnenolone Steroids	3504	246.075	-1.29564	2.25364e-13	Both signif. and same trend	-1.16009	6.4008e-43	Both signif. and same trend	0.013797	8.91245e-27
447	M0100004318	indolin-2-one	Xenobiotics	Food Component/Plant	2575	134.06	2.08768	2.33513e-13	Only signif. in age	2.03516	1.19549e-47	Only signif. in age	0.00139344	0.516441
256	M0100001287	epiandrosterone sulfate	Lipid	Androgenic Steroids	4855	369.174	-1.10483	2.68026e-13	Both signif. and same trend	-0.374369	3.92668e-08	Both signif. and same trend	0.00681375	7.6733e-11
605	M0100019794	hydroxy-CMPF*	Lipid	Fatty Acid, Dicarboxylate	1516	255.087	0.799874	2.69438e-13	Both signif. and opposite trend	1.15304	7.20756e-96	Both signif. and opposite trend	0.00215672	0.0106433
297	M0100001509	2-methylbutyrylcarnitine (C5)	Amino Acid	Leucine, Isoleucine and Valine Metabolism	3050	246.17	2.8276	2.95113e-13	Both signif. and same trend	2.567	1.49057e-41	Both signif. and same trend	-0.0108976	0.000151947
52	M0000000391	citrulline	Amino Acid	Urea cycle; Arginine and Proline Metabolism	1520	176.103	3.84272	3.65144e-13	Both signif. and same trend	2.58704	3.27953e-23	Both signif. and same trend	-0.0313291	3.53855e-15
268	M0100001392	laurylcarnitine (C12)	Lipid	Fatty Acid Metabolism (Acyl Carnitine, Medium Chain)	1235	344.28	1.91618	4.10981e-13	Both signif. and same trend	1.73087	1.07281e-36	Both signif. and same trend	-0.0248051	5.90947e-35
734	M0999912680	X-12680	Not Annotated	Not Annotated	Not Annotated	Not Annotated	1.70916	4.81004e-13	Both signif. and same trend	1.74195	2.6433e-47	Both signif. and same trend	-0.00600913	0.000966318
789	M0999921470	X-21470	Not Annotated	Not Annotated	Not Annotated	Not Annotated	-1.23165	5.14986e-13	Both signif. and same trend	-0.929048	4.02143e-32	Both signif. and same trend	0.0146116	2.98238e-34
624	M0100020261	glutamine conjugate of C6H10O2 (1)*	Partially Characterized Molecules	Partially Characterized Molecules	2262	243.134	1.64483	5.1552e-13	Both signif. and same trend	1.53699	6.77044e-40	Both signif. and same trend	-0.0129531	1.66146e-13
139	M0000001342	3-methoxytyrosine	Amino Acid	Tyrosine Metabolism	2555	212.092	2.79737	6.60576e-13	Both signif. and same trend	1.3424	3.6091e-14	Both signif. and same trend	-0.0279021	4.63713e-23
767	M0999918887	X-18887	Not Annotated	Not Annotated	Not Annotated	Not Annotated	2.49452	8.37087e-13	Only signif. in age	0.427878	0.0136438	Only signif. in age	0.00105163	0.687944
495	M0100006298	lignoceroyl sphingomyelin (d18:1/24:0)	Lipid	Sphingomyelins	3437	815.7	-4.11345	9.84461e-13	Both signif. and same trend	-2.86921	1.78941e-24	Both signif. and same trend	0.0191913	7.79346e-06
792	M0999921736	X-21736	Not Annotated	Not Annotated	Not Annotated	Not Annotated	1.58501	1.14415e-12	Both signif. and same trend	1.3323	7.84265e-32	Both signif. and same trend	-0.0102043	1.90513e-09
647	M0100020541	11beta-hydroxyandrosterone glucuronide	Lipid	Androgenic Steroids	4209	481.244	1.64255	1.34606e-12	Both signif. and opposite trend	1.02142	4.7441e-20	Both signif. and opposite trend	0.0140585	3.24981e-16
319	M0100001606	cholesterol sulfate	Lipid	Sterol	681	465.304	-3.74949	1.84539e-12	Both signif. and same trend	-3.65442	2.15903e-52	Both signif. and same trend	0.02035	3.97012e-08
6	M0000000098	kynurenate	Amino Acid	Tryptophan Metabolism	2224	188.035	2.67352	1.90453e-12	Only signif. in age	2.78591	7.97136e-55	Only signif. in age	-0.000930054	0.73166
759	M0999917438	X-17438	Not Annotated	Not Annotated	Not Annotated	Not Annotated	1.3528	2.17987e-12	Both signif. and same trend	1.56967	4.2437e-57	Both signif. and same trend	-0.00499042	0.000816854
253	M0100001276	N-acetylisoleucine	Amino Acid	Leucine, Isoleucine and Valine Metabolism	2325	172.098	3.16305	3.24855e-12	Both signif. and opposite trend	1.79662	4.76497e-15	Both signif. and opposite trend	0.0126555	0.000256832
613	M0100020004	3-carboxy-4-methyl-5-pentyl-2-furanpropionate (3-CMPFP)**	Lipid	Fatty Acid, Dicarboxylate	4000	267.124	2.43158	4.24789e-12	Only signif. in age	2.85511	3.24987e-77	Only signif. in age	-0.00338911	0.149649
368	M0100001993	pregnenediol disulfate (C21H34O8S2)*	Lipid	Pregnenolone Steroids	3868	238.077	-1.21745	4.52692e-12	Both signif. and same trend	-0.935331	4.13263e-28	Both signif. and same trend	0.0101612	3.44606e-15
224	M0100001108	3-methylxanthine	Xenobiotics	Xanthine Metabolism	1700	165.042	1.10673	4.56558e-12	Both signif. and same trend	1.01853	3.31685e-39	Both signif. and same trend	-0.0128299	8.23323e-29
822	M0999925310	X-25310	Not Annotated	Not Annotated	Not Annotated	Not Annotated	2.09355	4.82121e-12	Both signif. and opposite trend	0.975038	3.14565e-11	Both signif. and opposite trend	0.00885853	7.06355e-05
230	M0100001170	3-hydroxy-2-ethylpropionate	Amino Acid	Leucine, Isoleucine and Valine Metabolism	975	117.056	2.87954	5.04943e-12	Only signif. in age	3.59033	6.03944e-71	Only signif. in age	0.00156502	0.611293
372	M0100002014	5alpha-pregnan-3beta,20alpha-diol monosulfate (2)	Lipid	Progestin Steroids	5060	399.221	-1.27978	6.00018e-12	Both signif. and same trend	0.244432	0.0190179	Both signif. and opposite trend	0.0114147	2.53656e-14
661	M0100020975	3-hydroxy-2-methylpyridine sulfate	Xenobiotics	Chemical	1849	188.002	0.623165	7.29659e-12	Both signif. and same trend	0.353375	1.4949e-13	Both signif. and same trend	-0.00488124	9.61482e-12
743	M0999913507	X-13507	Not Annotated	Not Annotated	Not Annotated	Not Annotated	1.68907	7.46926e-12	Both signif. and same trend	1.44021	2.09034e-30	Both signif. and same trend	-0.00554741	0.00357356
358	M0100001948	succinylcarnitine (C4-DC)	Energy	TCA Cycle	2291	262.129	2.91193	8.42464e-12	Only signif. in age	0.825861	8.54136e-05	Only signif. in age	-0.00202266	0.524209
395	M0100002367	2R,3R-dihydroxybutyrate	Lipid	Fatty Acid, Dihydroxy	1543	119.035	2.52972	9.18871e-12	Only signif. in age	1.52813	5.51023e-17	Only signif. in age	0.000312987	0.909889
804	M0999923680	X-23680	Not Annotated	Not Annotated	Not Annotated	Not Annotated	1.91492	1.12294e-11	Both signif. and same trend	1.7149	1.35083e-30	Both signif. and same trend	-0.0116487	1.54193e-07
739	M0999912822	X-12822	Not Annotated	Not Annotated	Not Annotated	Not Annotated	2.08064	1.24728e-11	Only signif. in age	1.77324	3.08381e-32	Only signif. in age	0.00218896	0.338523
481	M0100006108	phenylacetylcarnitine	Peptide	Acetylated Peptides	3092	280.154	1.37176	1.27585e-11	Only signif. in age	1.18108	5.3248e-32	Only signif. in age	0.000863884	0.569611
488	M0100006260	6-hydroxyindole sulfate	Xenobiotics	Chemical	2498	212.002	1.76371	1.28656e-11	Only signif. in age	1.88099	1.3492e-52	Only signif. in age	0.00239249	0.206617
40	M0000000331	gamma-glutamylglutamate	Peptide	Gamma-glutamyl Amino Acid	1775	277.103	2.32446	1.34483e-11	Only signif. in age	0.570111	0.00114215	Only signif. in age	0.00158857	0.546753
401	M0100002514	hydantoin-5-propionate	Amino Acid	Histidine Metabolism	2080	171.041	1.59958	1.34832e-11	Both signif. and same trend	1.68201	1.56732e-45	Both signif. and same trend	-0.0119801	2.39552e-11
512	M0100008903	1,2-dilinoleoyl-GPC (18:2/18:2)	Lipid	Phosphatidylcholine (PC)	2100	782.569	-2.66216	1.3531e-11	Only signif. in age	-0.762182	7.91347e-05	Only signif. in age	0.00234106	0.422413
174	M0100000447	gentisate	Amino Acid	Tyrosine Metabolism	905	153.019	1.3605	1.37504e-11	Both signif. and same trend	1.09455	7.81448e-31	Both signif. and same trend	-0.00790674	5.11118e-08
403	M0100002613	pantoate	Cofactors and Vitamins	Pantothenate and CoA Metabolism	1143	147.066	1.31041	1.43097e-11	Only signif. in age	1.40054	3.59815e-38	Only signif. in age	-7.41326e-05	0.963271
177	M0100000467	3-indoxyl sulfate	Amino Acid	Tryptophan Metabolism	2222.2	212.002	1.7748	1.47515e-11	Only signif. in age	1.77633	3.11602e-45	Only signif. in age	0.00199752	0.297377
738	M0999912812	X-12812	Not Annotated	Not Annotated	Not Annotated	Not Annotated	1.06627	1.48099e-11	Both signif. and opposite trend	0.943675	3.87962e-31	Both signif. and opposite trend	0.00564888	4.24382e-06
375	M0100002027	androstenediol (3alpha, 17alpha) monosulfate (3)	Lipid	Androgenic Steroids	5180	369.174	-1.1884	1.64501e-11	Both signif. and same trend	-0.65638	2.05786e-15	Both signif. and same trend	0.00497782	0.000100542
646	M0100020536	4-ethylcatechol sulfate	Xenobiotics	Benzoate Metabolism	3379	217.018	0.781794	1.8798e-11	Both signif. and same trend	0.567679	1.15228e-19	Both signif. and same trend	-0.00475211	4.22645e-07
565	M0100009329	ascorbic acid 2-sulfate	Cofactors and Vitamins	Ascorbate and Aldarate Metabolism	3042	254.982	1.53286	1.92266e-11	Only signif. in age	1.88185	2.26418e-63	Only signif. in age	-0.00257596	0.132593
314	M0100001593	glutarylcarnitine (C5-DC)	Amino Acid	Lysine Metabolism	2393	276.144	2.48397	1.94985e-11	Only signif. in age	1.12373	1.32093e-10	Only signif. in age	-0.00521056	0.0532293
212	M0100001034	indoleacetate	Amino Acid	Tryptophan Metabolism	2200	174.056	2.01049	1.98476e-11	Both signif. and same trend	0.883619	6.37201e-12	Both signif. and same trend	-0.00490166	0.0130706
188	M0100000707	maleate	Lipid	Fatty Acid, Dicarboxylate	2640	115.004	1.52999	2.24214e-11	Both signif. and same trend	1.24583	1.93221e-25	Both signif. and same trend	-0.0119764	1.82608e-11
48	M0000000358	hypotaurine	Amino Acid	Methionine, Cysteine, SAM and Taurine Metabolism	2763.4	108.012	1.90503	2.30794e-11	Both signif. and same trend	1.23046	3.12332e-18	Both signif. and same trend	-0.0336346	1.5884e-58
270	M0100001395	1-linoleoyl-GPC (18:2)	Lipid	Lysophospholipid	1465	520.34	-3.02725	4.78981e-11	Only signif. in age	-0.576316	0.0119933	Only signif. in age	-0.00621714	0.0703085
700	M0100022127	tetrahydrocortisone glucuronide (5)	Lipid	Corticosteroids	4684	539.25	1.76643	5.35576e-11	Both signif. and opposite trend	1.24212	8.05128e-23	Both signif. and opposite trend	0.00428833	0.0271401
120	M0000001105	alpha-tocopherol	Cofactors and Vitamins	Tocopherol Metabolism	2522	430.378	3.0962	5.46528e-11	Only signif. in age	2.88038	7.03972e-42	Only signif. in age	0.000478394	0.88446
68	M0000000498	retinol (vitamin A)	Cofactors and Vitamins	Vitamin A Metabolism	1636	269.226	3.45063	6.46983e-11	Both signif. and opposite trend	2.90353	7.09672e-37	Both signif. and opposite trend	0.0255996	6.00313e-13
364	M0100001988	5alpha-pregnan-3beta,20alpha-diol disulfate	Lipid	Progestin Steroids	3962	239.085	-1.10806	6.8138e-11	Both signif. and same trend	-0.132829	0.146178	Only signif. in FEV1/FVC	0.0112458	5.98822e-17
244	M0100001254	N-acetyltryptophan	Amino Acid	Tryptophan Metabolism	2630	245.093	2.61704	7.15286e-11	Both signif. and same trend	1.07692	3.10837e-08	Both signif. and same trend	-0.00859458	0.00342422
196	M0100000787	N-acetylaspartate (NAA)	Amino Acid	Alanine and Aspartate Metabolism	620.5	174.041	2.02292	8.71076e-11	Only signif. in age	1.05261	2.77944e-16	Only signif. in age	0.00210364	0.295107
61	M0000000445	orotate	Nucleotide	Pyrimidine Metabolism, Orotate containing	1638.1	155.01	2.15211	1.08155e-10	Both signif. and same trend	1.87848	3.24966e-30	Both signif. and same trend	-0.00972031	0.00014274
541	M0100009014	1-(1-enyl-palmitoyl)-2-arachidonoyl-GPC (P-16:0/20:4)*	Lipid	Plasmalogen	2200	766.575	-3.53224	1.10606e-10	Both signif. and same trend	-2.9169	2.866e-27	Both signif. and same trend	0.00853769	0.0381583
506	M0100006620	nonanoylcarnitine (C9)	Lipid	Fatty Acid Metabolism (Acyl Carnitine, Medium Chain)	1010	302.233	1.82001	1.70386e-10	Both signif. and same trend	1.75419	1.24555e-36	Both signif. and same trend	-0.0258885	2.74489e-35
195	M0100000781	hexanoylcarnitine (C6)	Lipid	Fatty Acid Metabolism (Acyl Carnitine, Medium Chain)	3358	260.186	1.84148	1.91382e-10	Both signif. and same trend	1.51005	2.32752e-26	Both signif. and same trend	-0.0216383	3.68929e-24
685	M0100021728	cis-3,4-methyleneheptanoylcarnitine	Lipid	Fatty Acid Metabolism (Acyl Carnitine, Medium Chain)	845	286.201	1.77046	2.13423e-10	Only signif. in age	1.51794	2.44851e-26	Only signif. in age	-0.00069763	0.745506
296	M0100001501	oleoylcarnitine (C18:1)	Lipid	Fatty Acid Metabolism (Acyl Carnitine, Monounsaturated)	1423	426.358	2.77819	2.25249e-10	Both signif. and same trend	2.75204	2.86578e-36	Both signif. and same trend	-0.0317648	4.98341e-22
211	M0100001022	threonate	Cofactors and Vitamins	Ascorbate and Aldarate Metabolism	2384	135.03	1.74323	2.95327e-10	Both signif. and opposite trend	1.88389	2.2432e-65	Both signif. and opposite trend	0.00783809	5.18523e-06
227	M0100001126	gamma-glutamylvaline	Peptide	Gamma-glutamyl Amino Acid	2700	247.129	1.89001	3.88027e-10	Both signif. and opposite trend	0.657448	7.1921e-05	Both signif. and opposite trend	0.00509475	0.0380037
670	M0100021141	3-hydroxydecanoylcarnitine	Lipid	Fatty Acid Metabolism (Acyl Carnitine, Hydroxy)	961	332.243	1.57092	4.07478e-10	Both signif. and same trend	2.07157	7.93352e-57	Both signif. and same trend	-0.0142938	2.00302e-13
543	M0100009026	behenoyl dihydrosphingomyelin (d18:0/22:0)*	Lipid	Dihydrosphingomyelins	3300	789.684	-2.17384	4.34274e-10	Both signif. and same trend	-1.66941	4.68215e-24	Both signif. and same trend	0.0220119	1.70266e-18
86	M0000000806	dimethylglycine	Amino Acid	Glycine, Serine and Threonine Metabolism	1104	104.071	2.81426	4.65348e-10	Both signif. and same trend	1.01419	1.28636e-05	Both signif. and same trend	-0.0108876	0.00171461
606	M0100019884	trans-2-hexenoylglycine	Lipid	Fatty Acid Metabolism (Acyl Glycine)	2707	170.082	1.27206	6.26513e-10	Both signif. and same trend	1.58689	5.77727e-49	Both signif. and same trend	-0.0115745	1.31369e-12
652	M0100020631	4-methylhexanoylglutamine	Lipid	Fatty Acid Metabolism (Acyl Glutamine)	3390	257.151	1.38119	9.42283e-10	Both signif. and same trend	1.64226	1.08106e-48	Both signif. and same trend	-0.0180461	2.01944e-26
313	M0100001590	isobutyrylglycine	Amino Acid	Leucine, Isoleucine and Valine Metabolism	1420	144.067	2.10136	1.03773e-09	Both signif. and opposite trend	2.62613	2.37975e-55	Both signif. and opposite trend	0.00831347	0.00112653
427	M0100003434	imidazole propionate	Amino Acid	Histidine Metabolism	2263	141.066	1.32028	1.12327e-09	Both signif. and same trend	0.330406	0.00181884	Both signif. and same trend	-0.0129233	3.97719e-16
573	M0100010901	gamma-glutamyl-alpha-lysine	Peptide	Gamma-glutamyl Amino Acid	2784	276.155	3.12919	1.18864e-09	Only signif. in age	2.3256	2.50831e-20	Only signif. in age	0.00661007	0.0816689
399	M0100002466	cysteinylglycine disulfide*	Amino Acid	Glutathione Metabolism	2547	298.053	3.16647	1.23592e-09	Both signif. and same trend	-0.34271	0.256632	Only signif. in FEV1/FVC	-0.0201668	4.03496e-06
791	M0999921733	X-21733	Not Annotated	Not Annotated	Not Annotated	Not Annotated	1.23443	1.24443e-09	Only signif. in age	1.9957	7.41923e-112	Only signif. in age	-0.00120472	0.382025
290	M0100001454	3-hydroxydodecanedioate*	Lipid	Fatty Acid, Dicarboxylate	2252	245.139	1.10687	1.28629e-09	Both signif. and same trend	1.42032	2.85804e-53	Both signif. and same trend	-0.00793224	1.35885e-08
617	M0100020208	perfluorooctanoate (PFOA)	Xenobiotics	Chemical	685	412.966	1.58068	1.37863e-09	Both signif. and same trend	1.66956	6.11769e-38	Both signif. and same trend	-0.0177656	5.41846e-20
786	M0999921441	X-21441	Not Annotated	Not Annotated	Not Annotated	Not Annotated	-1.30784	1.41933e-09	Both signif. and same trend	-1.78667	8.21706e-73	Both signif. and same trend	0.0202276	2.14254e-41
126	M0000001134	urate	Nucleotide	Purine Metabolism, (Hypo)Xanthine/Inosine containing	757.1	167.021	3.87997	1.46856e-09	Only signif. in age	1.3775	2.20886e-05	Only signif. in age	0.000963282	0.843395
241	M0100001247	octanoylcarnitine (C8)	Lipid	Fatty Acid Metabolism (Acyl Carnitine, Medium Chain)	950	288.217	1.47719	1.6727e-09	Both signif. and same trend	1.38388	2.8932e-29	Both signif. and same trend	-0.0214147	1.32006e-31
228	M0100001162	propionylcarnitine (C3)	Lipid	Fatty Acid Metabolism (also BCAA Metabolism)	2590	218.139	2.34439	1.91556e-09	Both signif. and opposite trend	1.50118	4.73732e-14	Both signif. and opposite trend	0.0210005	2.65761e-12
10	M0000000158	5,6-dihydrothymine	Nucleotide	Pyrimidine Metabolism, Thymine containing	1637.8	127.051	3.01398	1.93637e-09	Both signif. and same trend	1.80757	6.30459e-13	Both signif. and same trend	-0.0205328	5.47558e-08
424	M0100003271	beta-citrylglutamate	Amino Acid	Glutamate Metabolism	530	320.062	2.03373	2.51934e-09	Only signif. in age	1.3672	6.25692e-16	Only signif. in age	-0.00473182	0.0602695
336	M0100001733	hexanoylglutamine	Lipid	Fatty Acid Metabolism (Acyl Glutamine)	2780	243.135	1.14137	2.68434e-09	Both signif. and same trend	1.0016	1.03038e-24	Both signif. and same trend	-0.0125874	4.53553e-18
828	M0999925790	X-25790	Not Annotated	Not Annotated	Not Annotated	Not Annotated	1.65245	3.38392e-09	Both signif. and same trend	0.665693	1.2391e-06	Both signif. and same trend	-0.014086	1.50532e-11
595	M0100015836	ximenoylcarnitine (C26:1)*	Lipid	Fatty Acid Metabolism (Acyl Carnitine, Monounsaturated)	1607	538.483	2.61056	3.82322e-09	Only signif. in age	1.71715	2.1482e-15	Only signif. in age	-0.00242484	0.459705
507	M0100006627	suberoylcarnitine (C8-DC)	Lipid	Fatty Acid Metabolism (Acyl Carnitine, Dicarboxylate)	2964	318.191	1.63729	5.19082e-09	Both signif. and same trend	1.20056	1.67281e-19	Both signif. and same trend	-0.0176353	1.05423e-18
112	M0000001053	3-ureidopropionate	Nucleotide	Pyrimidine Metabolism, Uracil containing	875	133.061	2.39405	5.23414e-09	Only signif. in age	0.4893	0.00916425	Only signif. in age	-0.000154453	0.955908
35	M0000000278	cysteinylglycine	Amino Acid	Glutathione Metabolism	2132	179.048	-2.00125	5.296e-09	Both signif. and same trend	-1.40296	7.51169e-18	Both signif. and same trend	0.00666234	0.00740297
673	M0100021220	succinoyltaurine	Amino Acid	Methionine, Cysteine, SAM and Taurine Metabolism	2572	224.023	1.5078	5.54509e-09	Both signif. and same trend	1.6221	3.46106e-39	Both signif. and same trend	-0.00691337	0.000289874
459	M0100004634	3-methoxytyramine sulfate	Amino Acid	Tyrosine Metabolism	1722	246.044	1.82499	5.69302e-09	Only signif. in age	0.299675	0.0725425	Not signif. in either	-0.00306493	0.224616
725	M0999912112	X-12112	Not Annotated	Not Annotated	Not Annotated	Not Annotated	0.952097	6.03135e-09	Both signif. and same trend	0.611397	1.65468e-12	Both signif. and same trend	-0.00727095	1.73243e-08
397	M0100002417	2,3-dihydroxyisovalerate	Xenobiotics	Food Component/Plant	1050	133.051	0.76187	6.05365e-09	Only signif. in age	0.761714	3.30452e-31	Only signif. in age	-0.00105707	0.286979
247	M0100001266	N-acetylarginine	Amino Acid	Urea cycle; Arginine and Proline Metabolism	2245	217.13	2.17827	6.73852e-09	Both signif. and opposite trend	0.52654	0.00534279	Both signif. and opposite trend	0.00817803	0.00390924
190	M0100000711	4-acetylphenol sulfate	Xenobiotics	Benzoate Metabolism	2375	215.002	1.08239	7.42583e-09	Both signif. and opposite trend	0.797207	1.33998e-14	Both signif. and opposite trend	0.00378367	0.0145323
435	M0100004054	margaroylcarnitine (C17)*	Lipid	Fatty Acid Metabolism (Acyl Carnitine, Long Chain Saturated)	1424	414.358	2.39679	7.52451e-09	Both signif. and same trend	2.54772	2.80532e-36	Both signif. and same trend	-0.027946	7.61567e-20
322	M0100001614	hexadecanedioate (C16-DC)	Lipid	Fatty Acid, Dicarboxylate	4615	285.207	1.48114	7.7707e-09	Both signif. and same trend	1.77592	5.89934e-45	Both signif. and same trend	-0.01803	3.08346e-21
258	M0100001294	gamma-glutamylglycine	Peptide	Gamma-glutamyl Amino Acid	1535	205.082	2.41367	8.66787e-09	Both signif. and same trend	1.22927	6.0466e-09	Both signif. and same trend	-0.00852035	0.00729256
242	M0100001251	decanoylcarnitine (C10)	Lipid	Fatty Acid Metabolism (Acyl Carnitine, Medium Chain)	1130	316.248	1.32122	1.09435e-08	Both signif. and same trend	1.41455	6.95383e-33	Both signif. and same trend	-0.0213578	3.01695e-34
152	M0000002029	azelate (C9-DC)	Lipid	Fatty Acid, Dicarboxylate	1276	187.098	1.3835	1.15383e-08	Only signif. in age	1.22782	2.64267e-21	Only signif. in age	0.000164865	0.932027
238	M0100001211	sebacate (C10-DC)	Lipid	Fatty Acid, Dicarboxylate	1788	201.113	1.33618	1.15461e-08	Both signif. and same trend	1.81617	1.52142e-53	Both signif. and same trend	-0.0137734	1.14708e-14
736	M0999912729	X-12729	Not Annotated	Not Annotated	Not Annotated	Not Annotated	-1.04412	1.1575e-08	Both signif. and same trend	-0.9486	2.6128e-22	Both signif. and same trend	0.011553	4.36042e-15
153	M0000002050	eicosapentaenoate (EPA; 20:5n3)	Lipid	Long Chain Polyunsaturated Fatty Acid (n3 and n6)	5450	301.217	1.0667	1.18076e-08	Both signif. and opposite trend	1.32483	4.56421e-40	Both signif. and opposite trend	0.00343023	0.0224896
497	M0100006361	dopamine 3-O-sulfate	Amino Acid	Tyrosine Metabolism	1556.2	232.028	0.99109	1.29424e-08	Only signif. in age	1.44028	3.39254e-41	Only signif. in age	0.00224438	0.154713
486	M0100006190	2-acetamidophenol sulfate	Xenobiotics	Food Component/Plant	2251	230.013	0.739576	1.46435e-08	Both signif. and opposite trend	0.835799	5.31292e-29	Both signif. and opposite trend	0.00307971	0.00486818
449	M0100004326	3-acetylphenol sulfate	Xenobiotics	Chemical	2477	215.002	0.851719	1.5007e-08	Both signif. and same trend	0.431723	1.65717e-07	Both signif. and same trend	-0.00394969	0.00126152
550	M0100009069	1-(1-enyl-palmitoyl)-2-linoleoyl-GPE (P-16:0/18:2)*	Lipid	Plasmalogen	2400	700.528	-2.23249	1.55015e-08	Only signif. in age	-0.90592	1.53324e-06	Only signif. in age	0.00492673	0.0879449
686	M0100021990	3-hydroxyoctanoylcarnitine (1)	Lipid	Fatty Acid Metabolism (Acyl Carnitine, Hydroxy)	3445	304.212	1.51907	1.67909e-08	Both signif. and same trend	1.8925	1.75543e-40	Both signif. and same trend	-0.0177924	2.7411e-17
70	M0000000503	serine	Amino Acid	Glycine, Serine and Threonine Metabolism	1239	106.05	-3.73516	1.98302e-08	Both signif. and same trend	-1.89942	7.22819e-09	Both signif. and same trend	0.0417889	1.5552e-17
456	M0100004542	2-aminoheptanoate	Lipid	Fatty Acid, Amino	3160	146.118	1.82354	2.28159e-08	Only signif. in age	0.118797	0.484316	Not signif. in either	0.00399178	0.11723
267	M0100001391	stearoylcarnitine (C18)	Lipid	Fatty Acid Metabolism (Acyl Carnitine, Long Chain Saturated)	1485	428.373	2.62402	2.30976e-08	Both signif. and same trend	2.57166	7.33977e-28	Both signif. and same trend	-0.0335511	4.51776e-21
405	M0100002761	androsterone glucuronide	Lipid	Androgenic Steroids	4953	465.249	-0.992307	2.46496e-08	Both signif. and same trend	-0.27886	0.00194516	Both signif. and same trend	0.00730323	7.61159e-08
198	M0100000802	acetylcarnitine (C2)	Lipid	Fatty Acid Metabolism (Acyl Carnitine, Short Chain)	2282	204.123	2.5398	2.62443e-08	Both signif. and same trend	2.51732	1.19909e-28	Both signif. and same trend	-0.0144857	2.91148e-05
470	M0100005864	methyl glucopyranoside (alpha + beta)	Xenobiotics	Food Component/Plant	1070	193.072	0.942269	2.82926e-08	Both signif. and opposite trend	1.32146	2.33903e-45	Both signif. and opposite trend	0.00610376	1.01822e-05
631	M0100020377	ethyl beta-glucopyranoside	Xenobiotics	Food Component/Plant	1519	207.087	0.659943	2.85417e-08	Both signif. and opposite trend	0.765003	5.40301e-39	Both signif. and opposite trend	0.00310624	0.000470277
677	M0100021374	branched chain 14:0 dicarboxylic acid**	Lipid	Fatty Acid, Dicarboxylate	3849	257.176	0.80595	3.23542e-08	Both signif. and opposite trend	1.27968	6.68852e-74	Both signif. and opposite trend	0.00539983	3.60058e-07
655	M0100020825	3-hydroxyhexanoylcarnitine (1)	Lipid	Fatty Acid Metabolism (Acyl Carnitine, Hydroxy)	2918	276.181	1.56627	3.28493e-08	Both signif. and same trend	1.86594	8.09827e-37	Both signif. and same trend	-0.0158872	5.61825e-13
814	M0999924556	X-24556	Not Annotated	Not Annotated	Not Annotated	Not Annotated	1.50005	3.38705e-08	Both signif. and same trend	2.33362	6.93375e-77	Both signif. and same trend	-0.00596036	0.0017499
537	M0100009002	1-(1-enyl-palmitoyl)-2-arachidonoyl-GPE (P-16:0/20:4)*	Lipid	Plasmalogen	2300	724.528	-2.35199	3.61794e-08	Both signif. and same trend	-1.90914	1.54325e-20	Both signif. and same trend	0.0230421	1.47243e-13
164	M0100000096	4-guanidinobutanoate	Amino Acid	Guanidino and Acetamido Metabolism	2320	146.092	1.33982	3.89539e-08	Only signif. in age	0.662123	1.16423e-07	Only signif. in age	-0.00359072	0.0537307
271	M0100001396	7-methylxanthine	Xenobiotics	Xanthine Metabolism	1350	167.056	0.903512	4.10844e-08	Both signif. and same trend	0.750123	7.32418e-18	Both signif. and same trend	-0.00916968	1.10071e-12
592	M0100015833	arachidoylcarnitine (C20)*	Lipid	Fatty Acid Metabolism (Acyl Carnitine, Long Chain Saturated)	1512	456.405	2.40271	4.30664e-08	Both signif. and same trend	3.15342	2.87379e-47	Both signif. and same trend	-0.0187056	1.38375e-08
546	M0100009030	lactosyl-N-palmitoyl-sphingosine (d18:1/16:0)	Lipid	Lactosylceramides (LCER)	2527	862.625	-3.03787	4.33561e-08	Both signif. and opposite trend	-0.816284	0.00230469	Both signif. and opposite trend	-0.0248808	1.19851e-09
138	M0000001268	gamma-glutamylleucine	Peptide	Gamma-glutamyl Amino Acid	2991	261.144	2.49338	4.44479e-08	Both signif. and opposite trend	1.52263	4.18325e-11	Both signif. and opposite trend	0.0247241	1.20178e-12
412	M0100002927	S-methylcysteine sulfoxide	Amino Acid	Methionine, Cysteine, SAM and Taurine Metabolism	900	152.038	1.25001	4.77561e-08	Only signif. in age	1.45579	4.98596e-28	Only signif. in age	0.00317551	0.102059
22	M0000000213	N6-methyladenosine	Nucleotide	Purine Metabolism, Adenine containing	2593	148.063	1.99402	5.25499e-08	Only signif. in age	0.254125	0.19942	Not signif. in either	-0.00412338	0.15966
229	M0100001167	pro-hydroxy-pro	Amino Acid	Urea cycle; Arginine and Proline Metabolism	2128	229.118	1.68657	5.86333e-08	Both signif. and opposite trend	-0.283153	0.0647391	Only signif. in FEV1/FVC	0.00705855	0.00224441
615	M0100020204	N-acetyl-2-aminooctanoate*	Lipid	Fatty Acid, Amino	3943	200.129	1.47915	5.953e-08	Only signif. in age	0.99791	1.20438e-13	Only signif. in age	0.00170149	0.402329
60	M0000000444	ornithine	Amino Acid	Urea cycle; Arginine and Proline Metabolism	2800	133.097	3.06695	6.97411e-08	Both signif. and same trend	1.15594	7.11952e-05	Both signif. and same trend	-0.0181003	3.09284e-05
1	M0000000035	S-1-pyrroline-5-carboxylate	Amino Acid	Glutamate Metabolism	1528	114.055	2.18426	7.19861e-08	Both signif. and opposite trend	1.90859	1.22317e-20	Both signif. and opposite trend	0.0103273	0.000758548
194	M0100000776	palmitoylcarnitine (C16)	Lipid	Fatty Acid Metabolism (Acyl Carnitine, Long Chain Saturated)	1425	400.342	2.78281	7.35855e-08	Both signif. and same trend	1.99774	3.06601e-14	Both signif. and same trend	-0.025773	6.48188e-11
610	M0100019978	octadecenedioate (C18:1-DC)	Lipid	Fatty Acid, Dicarboxylate	4875	311.223	1.38218	8.91186e-08	Both signif. and same trend	2.0253	1.50884e-53	Both signif. and same trend	-0.00798099	4.61692e-05
650	M0100020550	deoxycholic acid glucuronide	Lipid	Secondary Bile Acid Metabolism	4800	567.317	0.815504	9.74677e-08	Both signif. and same trend	0.229417	0.00515354	Both signif. and same trend	-0.00290913	0.0168686
745	M0999913728	X-13728	Not Annotated	Not Annotated	Not Annotated	Not Annotated	0.853683	1.17939e-07	Both signif. and same trend	0.792311	1.09863e-21	Both signif. and same trend	-0.00676827	2.65275e-08
55	M0000000409	malate	Energy	TCA Cycle	615.6	133.014	2.72846	1.18268e-07	Both signif. and same trend	2.23549	7.16102e-19	Both signif. and same trend	-0.00837415	0.0260946
321	M0100001613	tetradecanedioate (C14-DC)	Lipid	Fatty Acid, Dicarboxylate	3985	257.176	1.26192	1.30878e-07	Both signif. and same trend	1.90159	8.71866e-57	Both signif. and same trend	-0.0151526	5.3158e-17
688	M0100021992	cis-3,4-methyleneheptanoylglycine	Lipid	Fatty Acid Metabolism (Acyl Glycine)	3731	198.114	1.36363	1.42524e-07	Only signif. in age	0.977439	7.63515e-14	Only signif. in age	0.00110273	0.576904
185	M0100000665	docosahexaenoate (DHA; 22:6n3)	Lipid	Long Chain Polyunsaturated Fatty Acid (n3 and n6)	5525	327.233	1.14143	1.69318e-07	Both signif. and opposite trend	1.67438	6.32986e-47	Both signif. and opposite trend	0.00484832	0.005429
716	M0999911843	X-11843	Not Annotated	Not Annotated	Not Annotated	Not Annotated	0.455586	1.73379e-07	Both signif. and same trend	0.537579	5.60664e-34	Both signif. and same trend	-0.00231214	0.000506425
504	M0100006438	citraconate/glutaconate	Energy	TCA Cycle	2600	129.019	0.578511	1.87356e-07	Both signif. and same trend	0.550969	1.27347e-21	Both signif. and same trend	-0.0101945	1.39957e-32
777	M0999921285	X-21285	Not Annotated	Not Annotated	Not Annotated	Not Annotated	-1.29989	2.00281e-07	Both signif. and same trend	-1.28492	5.67903e-26	Both signif. and same trend	0.0136161	1.23505e-13
710	M0999911444	X-11444	Not Annotated	Not Annotated	Not Annotated	Not Annotated	1.30526	2.10129e-07	Both signif. and opposite trend	1.17777	4.8838e-28	Both signif. and opposite trend	0.0114533	1.35376e-11
215	M0100001054	butyrylcarnitine (C4)	Lipid	Fatty Acid Metabolism (also BCAA Metabolism)	2860	232.154	1.43769	2.3575e-07	Both signif. and same trend	1.03627	2.41095e-12	Both signif. and same trend	-0.00792354	0.000353765
379	M0100002070	2-hydroxyglutarate	Lipid	Fatty Acid, Dicarboxylate	958	131.034	1.92283	2.39038e-07	Both signif. and same trend	0.612446	0.00296959	Both signif. and same trend	-0.00656984	0.0307338
63	M0000000460	phenylalanine	Amino Acid	Phenylalanine Metabolism	2878	166.086	5.0984	2.64041e-07	Only signif. in age	4.5457	1.4054e-19	Only signif. in age	0.00872926	0.243975
125	M0000001124	citrate	Energy	TCA Cycle	582	191.02	4.79284	2.86606e-07	Only signif. in age	6.76453	1.49079e-53	Only signif. in age	-0.00878047	0.180476
316	M0100001597	tiglylcarnitine (C5:1-DC)	Amino Acid	Leucine, Isoleucine and Valine Metabolism	2962	244.154	1.78361	3.05025e-07	Only signif. in age	2.2055	4.34349e-36	Only signif. in age	0.00290357	0.271896
34	M0000000275	creatinine	Amino Acid	Creatine Metabolism	2055	114.066	4.29006	3.25063e-07	Only signif. in age	3.31937	1.13699e-15	Only signif. in age	0.00438889	0.48473
391	M0100002253	cinnamoylglycine	Xenobiotics	Food Component/Plant	3127	204.067	0.589003	3.40557e-07	Only signif. in age	0.866709	5.65778e-49	Only signif. in age	0.00118875	0.181676
528	M0100008980	1-stearoyl-2-linoleoyl-GPC (18:0/18:2)*	Lipid	Phosphatidylcholine (PC)	2450	786.601	-5.11311	3.65141e-07	Both signif. and same trend	-1.49221	0.00239381	Both signif. and same trend	0.0269894	0.000304592
788	M0999921467	X-21467	Not Annotated	Not Annotated	Not Annotated	Not Annotated	1.31639	3.8799e-07	Both signif. and opposite trend	1.08738	3.4529e-17	Both signif. and opposite trend	0.00386689	0.0476659
414	M0100002951	eicosanedioate (C20-DC)	Lipid	Fatty Acid, Dicarboxylate	5200.9	341.27	-1.65686	3.99206e-07	Both signif. and same trend	0.0738103	0.648403	Only signif. in FEV1/FVC	0.00956437	7.77811e-05
815	M0999924588	X-24588	Not Annotated	Not Annotated	Not Annotated	Not Annotated	1.9771	4.45809e-07	Only signif. in age	0.618838	0.00203248	Only signif. in age	0.00502824	0.0925514
426	M0100003415	N6-methyllysine	Amino Acid	Lysine Metabolism	2831	161.128	0.963942	4.49804e-07	Both signif. and same trend	1.171	8.44128e-34	Both signif. and same trend	-0.00779556	8.14285e-08
381	M0100002102	N-acetyl-beta-alanine	Nucleotide	Pyrimidine Metabolism, Uracil containing	773	130.051	2.31962	4.64582e-07	Both signif. and same trend	1.74998	1.17627e-12	Both signif. and same trend	-0.0179332	1.07222e-06
827	M0999925520	X-25520	Not Annotated	Not Annotated	Not Annotated	Not Annotated	1.04264	4.66913e-07	Both signif. and opposite trend	0.806661	7.00269e-15	Both signif. and opposite trend	0.00530005	0.000695505
556	M0100009219	1-oleoyl-2-arachidonoyl-GPE (18:1/20:4)*	Lipid	Phosphatidylethanolamine (PE)	2200	766.538	1.48988	4.79025e-07	Only signif. in age	-0.0267141	0.859054	Not signif. in either	0.00415118	0.0670219
778	M0999921286	X-21286	Not Annotated	Not Annotated	Not Annotated	Not Annotated	1.20511	5.14046e-07	Both signif. and same trend	1.65716	3.48979e-47	Both signif. and same trend	-0.00561749	0.00132079
47	M0000000356	cortisol	Lipid	Corticosteroids	4710	361.202	1.74126	5.23554e-07	Only signif. in age	0.825324	2.54202e-06	Only signif. in age	3.55998e-06	0.998927
111	M0000001052	glycerate	Carbohydrate	Glycolysis, Gluconeogenesis, and Pyruvate Metabolism	2070.4	105.019	2.0034	5.29508e-07	Both signif. and opposite trend	3.35039	1.05475e-89	Both signif. and opposite trend	0.00641129	0.0137735
444	M0100004284	dimethyl sulfone	Xenobiotics	Chemical	832	95.0161	0.787588	6.13273e-07	Only signif. in age	0.892983	4.28981e-26	Only signif. in age	-0.00158606	0.219263
105	M0000001021	5-oxoproline	Amino Acid	Glutathione Metabolism	738.5	128.035	3.24761	6.19258e-07	Both signif. and same trend	2.22182	9.27944e-11	Both signif. and same trend	-0.0459098	1.65e-19
363	M0100001987	5alpha-androstan-3beta,17beta-diol disulfate	Lipid	Androgenic Steroids	3880	225.07	-0.609921	6.48799e-07	Both signif. and same trend	-0.479672	1.82833e-17	Both signif. and same trend	0.0041081	2.54256e-06
199	M0100000808	cysteine s-sulfate	Amino Acid	Methionine, Cysteine, SAM and Taurine Metabolism	2273	199.969	2.06896	6.91395e-07	Both signif. and same trend	0.946398	2.32498e-05	Both signif. and same trend	-0.022018	2.30859e-11
204	M0100000924	1-oleoylglycerol (18:1)	Lipid	Monoacylglycerol	6650	281.249	1.08776	6.94245e-07	Both signif. and opposite trend	0.480042	1.66061e-05	Both signif. and opposite trend	0.00723542	1.24253e-05
621	M0100020241	gamma-glutamylcitrulline*	Peptide	Gamma-glutamyl Amino Acid	1644	305.146	1.69978	7.07615e-07	Both signif. and same trend	1.23324	7.63325e-13	Both signif. and same trend	-0.0194153	6.70474e-14
760	M0999917653	X-17653	Not Annotated	Not Annotated	Not Annotated	Not Annotated	-1.53473	7.12934e-07	Only signif. in age	-0.483378	0.00128537	Only signif. in age	0.00209736	0.359192
390	M0100002199	tridecenedioate (C13:1-DC)*	Lipid	Fatty Acid, Dicarboxylate	3051	241.145	1.14253	7.21181e-07	Both signif. and same trend	1.97269	9.67064e-63	Both signif. and same trend	-0.0134642	1.43766e-14
492	M0100006294	behenoyl sphingomyelin (d18:1/22:0)*	Lipid	Sphingomyelins	3250	787.669	-3.01863	7.30265e-07	Both signif. and same trend	-1.34561	7.58678e-06	Both signif. and same trend	0.0160487	0.000387973
648	M0100020545	N2-acetyl,N6,N6-dimethyllysine	Amino Acid	Lysine Metabolism	2172	217.155	0.793029	7.94313e-07	Only signif. in age	0.438955	1.23485e-07	Only signif. in age	-0.00161903	0.199411
392	M0100002259	cis-4-decenoylcarnitine (C10:1)	Lipid	Fatty Acid Metabolism (Acyl Carnitine, Monounsaturated)	1057	314.233	1.38171	8.25414e-07	Both signif. and same trend	1.54482	1.89775e-28	Both signif. and same trend	-0.0274381	7.66716e-40
159	M0100000011	phenylacetate	Amino Acid	Phenylalanine Metabolism	2150	91.0554	1.08516	8.70165e-07	Both signif. and same trend	1.23822	1.9167e-29	Both signif. and same trend	-0.00542684	0.00106958
498	M0100006367	3-hydroxyhexanoate	Lipid	Fatty Acid, Monohydroxy	1725	131.071	1.66742	9.03154e-07	Both signif. and same trend	2.54224	5.79772e-50	Both signif. and same trend	-0.0144447	1.74141e-08
78	M0000000563	glutamine	Amino Acid	Glutamate Metabolism	1291	147.076	5.60201	1.19079e-06	Both signif. and same trend	2.40152	7.7363e-06	Both signif. and same trend	-0.061784	5.46531e-14
113	M0000001082	N-acetylleucine	Amino Acid	Leucine, Isoleucine and Valine Metabolism	2400	172.098	2.15793	1.38409e-06	Both signif. and opposite trend	0.619335	0.00478771	Both signif. and opposite trend	0.0196958	2.78717e-09
784	M0999921364	X-21364	Not Annotated	Not Annotated	Not Annotated	Not Annotated	-1.32744	1.42009e-06	Both signif. and same trend	-0.877097	3.63567e-12	Both signif. and same trend	0.0277593	3.31053e-46
83	M0000000799	betaine	Amino Acid	Glycine, Serine and Threonine Metabolism	1064	118.086	3.30933	1.68775e-06	Both signif. and same trend	1.25515	0.00030165	Both signif. and same trend	-0.0245552	2.90158e-06
820	M0999924953	X-24953	Not Annotated	Not Annotated	Not Annotated	Not Annotated	-1.03195	1.95163e-06	Both signif. and opposite trend	0.069874	0.520265	Only signif. in FEV1/FVC	-0.00367657	0.0248475
320	M0100001609	7alpha-hydroxy-3-oxo-4-cholestenoate (7-Hoca)	Lipid	Sterol	5288.1	429.301	2.24241	2.06805e-06	Only signif. in age	0.268502	0.246273	Not signif. in either	-0.00540307	0.124913
452	M0100004499	6-oxopiperidine-2-carboxylate	Amino Acid	Lysine Metabolism	965	142.051	1.63344	2.45785e-06	Only signif. in age	0.970999	1.33416e-08	Only signif. in age	0.00470431	0.0707734
538	M0100009005	1-(1-enyl-palmitoyl)-2-oleoyl-GPE (P-16:0/18:1)*	Lipid	Plasmalogen	2750	702.543	-2.25099	2.51985e-06	Only signif. in age	-1.37506	8.13832e-09	Only signif. in age	0.00621576	0.0840705
819	M0999924951	X-24951	Not Annotated	Not Annotated	Not Annotated	Not Annotated	-1.1159	2.74338e-06	Both signif. and same trend	-0.138237	0.237111	Only signif. in FEV1/FVC	0.00669259	0.000145177
687	M0100021991	3-hydroxyoctanoylcarnitine (2)	Lipid	Fatty Acid Metabolism (Acyl Carnitine, Hydroxy)	3497	304.212	1.32277	2.90454e-06	Both signif. and same trend	1.88895	1.2174e-38	Both signif. and same trend	-0.0103445	1.83745e-06
130	M0000001143	butyrate/isobutyrate (4:0)	Lipid	Short Chain Fatty Acid	1062	87.0452	1.55809	2.94249e-06	Only signif. in age	1.48221	5.54091e-18	Only signif. in age	0.00448495	0.0839652
584	M0100015786	sphingomyelin (d18:0/20:0, d16:0/22:0)*	Lipid	Dihydrosphingomyelins	2850	761.653	-1.57225	3.27674e-06	Both signif. and same trend	-0.952432	1.51252e-08	Both signif. and same trend	0.0216872	6.10217e-18
702	M0100022475	menthol glucuronide	Xenobiotics	Food Component/Plant	4673.7	331.176	0.542712	3.432e-06	Only signif. in age	0.0329169	0.574074	Not signif. in either	-0.000264729	0.764019
161	M0100000039	methionine sulfoxide	Amino Acid	Methionine, Cysteine, SAM and Taurine Metabolism	1272	166.053	1.96036	3.62494e-06	Both signif. and opposite trend	2.82674	1.37473e-36	Both signif. and opposite trend	0.0197132	2.05216e-09
429	M0100003674	prolylglycine	Peptide	Dipeptide	2136	173.092	1.22847	3.69325e-06	Both signif. and same trend	1.34618	9.07945e-21	Both signif. and same trend	-0.00783027	0.000256555
750	M0999914939	X-14939	Not Annotated	Not Annotated	Not Annotated	Not Annotated	-1.27421	3.69924e-06	Both signif. and same trend	-0.755432	7.48622e-08	Both signif. and same trend	0.012925	8.02038e-10
260	M0100001300	alpha-hydroxyisovalerate	Amino Acid	Leucine, Isoleucine and Valine Metabolism	1126	117.056	-1.34202	4.03827e-06	Both signif. and same trend	-1.62029	1.2629e-40	Both signif. and same trend	0.0083361	6.92347e-06
433	M0100003926	(R)-3-hydroxybutyrylcarnitine	Lipid	Fatty Acid Metabolism (Acyl Carnitine, Hydroxy)	2400	248.149	1.01176	5.20935e-06	Both signif. and same trend	1.0794	1.14619e-22	Both signif. and same trend	-0.00671987	4.88068e-05
658	M0100020851	3-ethylcatechol sulfate (1)	Xenobiotics	Food Component/Plant	3422	217.018	0.709541	5.58779e-06	Only signif. in age	-0.46544	5.24901e-08	Only signif. in age	-0.00112908	0.371425
410	M0100002910	1-methyl-5-imidazoleacetate	Amino Acid	Histidine Metabolism	1989	141.066	0.754836	6.09674e-06	Only signif. in age	0.78795	3.58102e-21	Only signif. in age	-0.000156747	0.901555
416	M0100002953	16-hydroxypalmitate	Lipid	Fatty Acid, Monohydroxy	5236.2	271.228	1.60917	6.60002e-06	Both signif. and same trend	1.89967	1.70831e-25	Both signif. and same trend	-0.0262591	8.60884e-22
409	M0100002875	1-(1-enyl-palmitoyl)-GPC (P-16:0)*	Lipid	Lysoplasmalogen	1547	480.345	-2.27968	6.69266e-06	Only signif. in age	-1.38253	3.48219e-08	Only signif. in age	0.00117648	0.757431
622	M0100020254	glycine conjugate of C10H14O2 (1)*	Partially Characterized Molecules	Partially Characterized Molecules	4335	222.114	1.24401	6.76093e-06	Only signif. in age	0.888606	3.14323e-10	Only signif. in age	-0.00199064	0.35154
608	M0100019972	dodecenedioate (C12:1-DC)*	Lipid	Fatty Acid, Dicarboxylate	2700	227.129	0.962424	6.94903e-06	Both signif. and same trend	1.76332	6.98343e-66	Both signif. and same trend	-0.0139298	5.65825e-19
630	M0100020372	3-indoleglyoxylic acid	Xenobiotics	Food Component/Plant	2140	188.035	1.45485	7.32996e-06	Both signif. and same trend	1.69694	6.1915e-25	Both signif. and same trend	-0.00523304	0.0330029
793	M0999921796	X-21796	Not Annotated	Not Annotated	Not Annotated	Not Annotated	2.2031	7.34158e-06	Both signif. and same trend	2.28298	1.1723e-20	Both signif. and same trend	-0.0175399	2.11648e-06
557	M0100009225	1-(1-enyl-stearoyl)-2-linoleoyl-GPE (P-18:0/18:2)*	Lipid	Plasmalogen	2750	728.559	-1.96469	7.57316e-06	Both signif. and opposite trend	-0.780185	0.000189571	Both signif. and opposite trend	-0.0123386	0.00011566
717	M0999911850	X-11850	Not Annotated	Not Annotated	Not Annotated	Not Annotated	0.376015	1.05312e-05	Both signif. and same trend	0.515301	3.83675e-34	Both signif. and same trend	-0.00315035	7.34091e-07
523	M0100008955	tricosanoyl sphingomyelin (d18:1/23:0)*	Lipid	Sphingomyelins	3350	801.684	-2.4783	1.44232e-05	Only signif. in age	-0.686873	0.0122224	Only signif. in age	0.0077571	0.0610039
649	M0100020546	N2-acetyl,N6-methyllysine	Amino Acid	Lysine Metabolism	2168	203.139	0.71461	1.44579e-05	Both signif. and same trend	0.576678	8.2302e-12	Both signif. and same trend	-0.00262728	0.0409046
142	M0000001526	1-palmitoyl-2-oleoyl-GPE (16:0/18:1)	Lipid	Phosphatidylethanolamine (PE)	2600	718.538	1.30048	1.49729e-05	Both signif. and opposite trend	-0.663685	1.797e-05	Both signif. and same trend	0.0161768	2.79951e-12
774	M0999919141	X-19141	Not Annotated	Not Annotated	Not Annotated	Not Annotated	1.15116	1.4999e-05	Only signif. in age	1.24813	6.09729e-21	Only signif. in age	-0.00284485	0.16055
300	M0100001540	glutamine_degradant*	Partially Characterized Molecules	Partially Characterized Molecules	1900	129.066	1.0109	1.51614e-05	Both signif. and same trend	0.562754	1.27519e-06	Both signif. and same trend	-0.0200028	1.0035e-30
171	M0100000406	ribitol	Carbohydrate	Pentose Metabolism	1789.6	151.061	2.18762	1.53369e-05	Only signif. in age	-0.289643	0.242301	Not signif. in either	0.0010514	0.773762
221	M0100001102	dodecanedioate (C12-DC)	Lipid	Fatty Acid, Dicarboxylate	2990	229.145	0.922942	1.54608e-05	Both signif. and same trend	1.89101	3.28719e-67	Both signif. and same trend	-0.0141043	5.08147e-18
201	M0100000841	oxalate (ethanedioate)	Cofactors and Vitamins	Ascorbate and Aldarate Metabolism	603	88.988	1.4124	1.5869e-05	Both signif. and opposite trend	2.1723	2.12048e-68	Both signif. and opposite trend	0.00842993	1.62052e-05
762	M0999917685	X-17685	Not Annotated	Not Annotated	Not Annotated	Not Annotated	0.595413	1.6877e-05	Only signif. in age	0.575007	4.77517e-15	Only signif. in age	-0.00156717	0.153003
277	M0100001403	5-acetylamino-6-amino-3-methyluracil	Xenobiotics	Xanthine Metabolism	1710	197.068	0.610339	2.20098e-05	Both signif. and same trend	0.646934	2.94963e-20	Both signif. and same trend	-0.0108805	9.32909e-26
259	M0100001296	stachydrine	Xenobiotics	Food Component/Plant	1440	144.102	0.450341	2.24761e-05	Both signif. and opposite trend	0.542786	5.45927e-25	Both signif. and opposite trend	0.00402066	4.55427e-07
536	M0100008999	1-(1-enyl-stearoyl)-2-arachidonoyl-GPE (P-18:0/20:4)*	Lipid	Plasmalogen	2550	752.559	-1.86308	2.25773e-05	Only signif. in age	-1.58603	9.63195e-14	Only signif. in age	0.00293884	0.366485
587	M0100015789	sphingomyelin (d18:2/24:2)*	Lipid	Sphingomyelins	2400	809.653	-1.96876	2.27137e-05	Both signif. and opposite trend	-1.77664	3.84827e-14	Both signif. and opposite trend	-0.0115505	0.00116004
737	M0999912798	X-12798	Not Annotated	Not Annotated	Not Annotated	Not Annotated	1.00305	2.50806e-05	Both signif. and same trend	1.67146	5.47704e-59	Both signif. and same trend	-0.00607518	8.60728e-05
654	M0100020823	lithocholate sulfate (1)	Lipid	Secondary Bile Acid Metabolism	4811	227.12	0.686437	2.51243e-05	Both signif. and same trend	0.704471	4.63937e-20	Both signif. and same trend	-0.00495156	2.51146e-05
74	M0000000535	uridine	Nucleotide	Pyrimidine Metabolism, Uracil containing	1457.6	243.062	-2.55224	2.69788e-05	Both signif. and same trend	-1.03557	0.00154764	Both signif. and same trend	0.0107719	0.0246722
347	M0100001778	1-linoleoyl-GPI (18:2)*	Lipid	Lysophospholipid	5494	595.289	-1.39639	2.98407e-05	Both signif. and same trend	-2.42803	5.2268e-46	Both signif. and same trend	0.0057706	0.0237193
250	M0100001271	1-stearoyl-GPC (18:0)	Lipid	Lysophospholipid	1606	524.371	-2.43448	3.39183e-05	Both signif. and same trend	-1.78469	1.08637e-09	Both signif. and same trend	0.0171752	9.63837e-05
598	M0100015839	dihomo-linoleoylcarnitine (C20:2)*	Lipid	Fatty Acid Metabolism (Acyl Carnitine, Polyunsaturated)	1436	452.373	1.57228	3.48631e-05	Both signif. and same trend	1.63743	4.81586e-18	Both signif. and same trend	-0.0289734	1.76503e-24
46	M0000000355	histidine	Amino Acid	Histidine Metabolism	755.9	154.062	-3.66941	4.19973e-05	Both signif. and same trend	-2.00917	2.89428e-06	Both signif. and same trend	0.0336279	2.96378e-07
436	M0100004083	glycohyocholate	Lipid	Secondary Bile Acid Metabolism	5020	464.302	-0.746298	4.27444e-05	Both signif. and same trend	-0.898501	1.2096e-24	Both signif. and same trend	0.00325442	0.0143358
811	M0999924328	X-24328	Not Annotated	Not Annotated	Not Annotated	Not Annotated	-1.03905	4.30238e-05	Both signif. and opposite trend	-0.237512	0.061407	Only signif. in FEV1/FVC	-0.00475916	0.0138486
752	M0999915523	X-15523	Not Annotated	Not Annotated	Not Annotated	Not Annotated	0.447006	4.50587e-05	Both signif. and same trend	0.381445	3.83122e-13	Both signif. and same trend	-0.00387953	2.85057e-06
19	M0000000207	adenosine 3',5'-cyclic monophosphate (cAMP)	Nucleotide	Purine Metabolism, Adenine containing	1952.2	328.045	2.40064	4.62595e-05	Both signif. and same trend	3.01376	7.31708e-23	Both signif. and same trend	-0.0640096	4.29738e-45
580	M0100015641	N-oleoylserine	Lipid	Endocannabinoid	5600	368.281	1.76927	4.72212e-05	Only signif. in age	1.48224	7.76935e-11	Only signif. in age	-0.00241037	0.478691
566	M0100009331	oleoylcholine	Lipid	Fatty Acid Metabolism (Acyl Choline)	1449	368.352	0.784607	5.0838e-05	Both signif. and same trend	0.436848	4.74989e-06	Both signif. and same trend	-0.00979251	1.37006e-11
309	M0100001577	N-acetylcitrulline	Amino Acid	Urea cycle; Arginine and Proline Metabolism	940	216.099	0.818466	5.27375e-05	Both signif. and opposite trend	-0.0332085	0.739029	Only signif. in FEV1/FVC	0.00376756	0.0113144
275	M0100001400	1-methylurate	Xenobiotics	Xanthine Metabolism	1461	183.051	0.747768	5.42177e-05	Both signif. and same trend	0.612222	4.59164e-12	Both signif. and same trend	-0.017174	1.19071e-38
664	M0100021100	tetradecadienedioate (C14:2-DC)*	Lipid	Fatty Acid, Dicarboxylate	3148	253.145	0.889673	5.49522e-05	Both signif. and same trend	0.830501	7.26797e-14	Both signif. and same trend	-0.0133442	9.98782e-16
348	M0100001806	o-cresol sulfate	Xenobiotics	Benzoate Metabolism	2796	187.007	0.60687	5.76573e-05	Only signif. in age	-0.942947	4.15424e-43	Only signif. in age	0.000929617	0.363535
352	M0100001868	4-allylphenol sulfate	Xenobiotics	Food Component/Plant	3805	213.023	0.588852	5.99766e-05	Both signif. and opposite trend	0.469735	2.4206e-09	Both signif. and opposite trend	0.00816866	4.66023e-12
87	M0000000811	alanine	Amino Acid	Alanine and Aspartate Metabolism	1700	90.055	2.7782	6.87725e-05	Both signif. and opposite trend	2.57563	4.04058e-14	Both signif. and opposite trend	0.0476303	1.3363e-20
591	M0100015831	linolenoylcarnitine (C18:3)*	Lipid	Fatty Acid Metabolism (Acyl Carnitine, Polyunsaturated)	1310	422.326	1.37527	7.63374e-05	Both signif. and same trend	1.82017	3.8605e-23	Both signif. and same trend	-0.0193927	1.16442e-12
718	M0999911852	X-11852	Not Annotated	Not Annotated	Not Annotated	Not Annotated	0.387947	7.77064e-05	Only signif. in age	0.0665631	0.172591	Not signif. in either	0.000242931	0.741862
192	M0100000773	3-hydroxyoctanoate	Lipid	Fatty Acid, Monohydroxy	3446	159.103	1.01548	7.8836e-05	Both signif. and same trend	1.55408	1.53358e-31	Both signif. and same trend	-0.00497189	0.012818
419	M0100003119	N-oleoyltaurine	Lipid	Endocannabinoid	5610	388.253	1.14808	7.97197e-05	Both signif. and same trend	1.37929	7.16111e-20	Both signif. and same trend	-0.0108896	1.60782e-06
66	M0000000480	proline	Amino Acid	Urea cycle; Arginine and Proline Metabolism	1603	116.071	2.4485	8.11696e-05	Both signif. and opposite trend	0.884645	0.00634824	Both signif. and opposite trend	0.0278017	9.44495e-09
323	M0100001615	octadecanedioate (C18-DC)	Lipid	Fatty Acid, Dicarboxylate	5043	313.238	1.0521	8.34044e-05	Both signif. and same trend	1.50095	2.19773e-31	Both signif. and same trend	-0.0154295	2.11453e-15
609	M0100019975	hexadecenedioate (C16:1-DC)*	Lipid	Fatty Acid, Dicarboxylate	4380	283.191	1.11777	8.78439e-05	Both signif. and same trend	1.58908	9.24361e-31	Both signif. and same trend	-0.0131412	2.31908e-10
766	M0999918886	X-18886	Not Annotated	Not Annotated	Not Annotated	Not Annotated	1.22784	8.97501e-05	Both signif. and same trend	1.68277	1.07695e-27	Both signif. and same trend	-0.015832	1.10849e-11
704	M0999910458	X-10458	Not Annotated	Not Annotated	Not Annotated	Not Annotated	1.33025	9.08286e-05	Both signif. and opposite trend	0.659568	6.91341e-05	Both signif. and opposite trend	0.00537309	0.032256
681	M0100021711	decadienedioic acid (C10:2-DC)**	Lipid	Fatty Acid, Dicarboxylate	1328	197.082	0.731173	9.6475e-05	Both signif. and same trend	0.491017	1.7327e-07	Both signif. and same trend	-0.0123351	2.47675e-18
205	M0100000936	3-methyl-2-oxobutyrate	Amino Acid	Leucine, Isoleucine and Valine Metabolism	1465	115.04	-2.44558	9.68674e-05	Both signif. and same trend	-0.259751	0.407261	Only signif. in FEV1/FVC	0.0223773	1.96651e-06
477	M0100006082	4-hydroxychlorothalonil	Xenobiotics	Chemical	4427	244.908	1.02495	9.72171e-05	Both signif. and same trend	1.99468	2.15363e-64	Both signif. and same trend	-0.00894439	5.35816e-07
181	M0100000626	sphingosine 1-phosphate	Lipid	Sphingosines	1375	380.256	-1.75239	0.000102809	Only signif. in age	-2.88837	4.48408e-36	Only signif. in age	-0.00559481	0.105443
341	M0100001755	4-vinylphenol sulfate	Xenobiotics	Benzoate Metabolism	3320	199.007	0.578833	0.000105848	Both signif. and opposite trend	-0.228709	0.00434488	Both signif. and same trend	0.00549124	6.00855e-06
79	M0000000564	threonine	Amino Acid	Glycine, Serine and Threonine Metabolism	1514	120.066	-2.44551	0.000109249	Both signif. and same trend	-3.09642	5.36067e-25	Both signif. and same trend	0.0159108	0.000495773
651	M0100020578	4-allylcatechol sulfate	Xenobiotics	Benzoate Metabolism	3571	229.018	0.512108	0.000109298	Only signif. in age	0.530787	2.8334e-15	Only signif. in age	0.00147611	0.143842
305	M0100001567	1-palmitoyl-GPE (16:0)	Lipid	Lysophospholipid	1544	454.293	1.81252	0.00011057	Both signif. and opposite trend	0.366275	0.132317	Only signif. in FEV1/FVC	0.0138811	0.000125339
146	M0000001539	1-palmitoyl-2-oleoyl-GPC (16:0/18:1)	Lipid	Phosphatidylcholine (PC)	2450	760.585	2.89204	0.000115881	Only signif. in age	0.458001	0.221146	Not signif. in either	0.00485541	0.388611
218	M0100001083	indolepropionate	Amino Acid	Tryptophan Metabolism	2795	188.072	0.6937	0.000117257	Both signif. and opposite trend	1.28614	5.36744e-49	Both signif. and opposite trend	0.00566381	1.37434e-05
764	M0999918345	X-18345	Not Annotated	Not Annotated	Not Annotated	Not Annotated	0.87664	0.000119417	Only signif. in age	0.363592	0.00094165	Only signif. in age	-0.00298016	0.0729723
676	M0100021372	2-hydroxy-4-(methylthio)butanoic acid	Amino Acid	Methionine, Cysteine, SAM and Taurine Metabolism	1065	149.028	-1.12536	0.000122652	Both signif. and opposite trend	-1.7272	5.69514e-40	Both signif. and opposite trend	-0.00577703	0.00419854
345	M0100001774	3beta,7beta-dihydroxy-5-cholestenoate	Lipid	Sterol	5220	431.317	-1.65598	0.000126969	Both signif. and same trend	0.352619	0.0894436	Only signif. in FEV1/FVC	0.038544	1.03699e-34
343	M0100001757	thymol sulfate	Xenobiotics	Food Component/Plant	4410	229.054	-0.349818	0.0001376	Both signif. and same trend	0.0308011	0.506494	Only signif. in FEV1/FVC	0.00177239	0.0120502
326	M0100001624	3-(3-hydroxyphenyl)propionate	Xenobiotics	Benzoate Metabolism	1980	165.056	0.486181	0.000156928	Both signif. and same trend	0.46693	2.69581e-12	Both signif. and same trend	-0.00752659	5.43799e-14
307	M0100001570	1-linoleoyl-GPE (18:2)*	Lipid	Lysophospholipid	1482	478.293	-1.35476	0.000163614	Only signif. in age	-0.282219	0.125978	Not signif. in either	0.00209909	0.443382
100	M0000000935	sucrose	Carbohydrate	Disaccharides and Oligosaccharides	3092	387.114	0.587922	0.000165974	Both signif. and same trend	0.0198934	0.792845	Only signif. in FEV1/FVC	-0.00695346	1.08696e-09
357	M0100001925	cyclo(leu-pro)	Peptide	Dipeptide	2670	211.144	0.828255	0.000183502	Only signif. in age	0.292799	0.00479212	Only signif. in age	-0.00163353	0.301006
3	M0000000055	1-methylnicotinamide	Cofactors and Vitamins	Nicotinate and Nicotinamide Metabolism	1940	137.071	0.818043	0.000185541	Both signif. and opposite trend	0.695914	2.40493e-09	Both signif. and opposite trend	0.00782558	7.95797e-06
714	M0999911632	X-11632	Not Annotated	Not Annotated	Not Annotated	Not Annotated	1.33464	0.000187934	Both signif. and opposite trend	0.870519	6.08465e-07	Both signif. and opposite trend	0.00999619	0.00015291
787	M0999921442	X-21442	Not Annotated	Not Annotated	Not Annotated	Not Annotated	0.436963	0.000193931	Both signif. and same trend	0.597074	7.93136e-23	Both signif. and same trend	-0.00443543	9.0853e-07
493	M0100006295	sphingomyelin (d18:1/22:1, d18:2/22:0, d16:1/24:1)*	Lipid	Sphingomyelins	2775	785.653	-2.39214	0.000194362	Only signif. in age	0.733369	0.0237702	Only signif. in age	0.00250762	0.603938
428	M0100003470	pregnanediol-3-glucuronide	Lipid	Progestin Steroids	5145	495.296	-0.735433	0.000213633	Both signif. and same trend	0.280419	0.0101679	Both signif. and opposite trend	0.00688118	1.57643e-05
39	M0000000330	fumarate	Energy	TCA Cycle	3084	115.004	1.25989	0.000238506	Both signif. and same trend	1.25122	7.82251e-12	Both signif. and same trend	-0.00979283	0.000330404
500	M0100006375	3-methoxycatechol sulfate (1)	Xenobiotics	Benzoate Metabolism	2163	218.997	0.472048	0.000258068	Only signif. in age	0.394578	5.32797e-09	Only signif. in age	0.000714598	0.480851
342	M0100001756	4-ethylphenylsulfate	Xenobiotics	Benzoate Metabolism	3580	201.023	0.449468	0.000291252	Both signif. and opposite trend	-0.0685176	0.355345	Only signif. in FEV1/FVC	0.00481944	1.11814e-05
534	M0100008994	1-stearoyl-2-linoleoyl-GPI (18:0/18:2)	Lipid	Phosphatidylinositol (PI)	910	861.55	-1.80186	0.000315059	Both signif. and same trend	-3.22817	9.95768e-40	Both signif. and same trend	0.0336258	1.76167e-19
457	M0100004561	N-formylanthranilic acid	Amino Acid	Tryptophan Metabolism	900	164.035	1.33028	0.000335755	Only signif. in age	1.34472	5.71874e-14	Only signif. in age	0.00388436	0.148011
128	M0000001140	gamma-glutamylglutamine	Peptide	Gamma-glutamyl Amino Acid	1430	276.119	1.87652	0.000363282	Both signif. and same trend	1.12305	4.52412e-06	Both signif. and same trend	-0.0278202	5.57285e-14
144	M0000001537	1-palmitoyl-2-linoleoyl-GPC (16:0/18:2)	Lipid	Phosphatidylcholine (PC)	2160	758.569	-4.22581	0.000378773	Both signif. and same trend	-0.461793	0.430436	Only signif. in FEV1/FVC	0.0332494	0.000181238
45	M0000000344	guanidinoacetate	Amino Acid	Creatine Metabolism	2884	116.047	-1.76944	0.000390342	Both signif. and opposite trend	-0.875228	0.000151401	Both signif. and opposite trend	-0.0120079	0.000628447
816	M0999924748	X-24748	Not Annotated	Not Annotated	Not Annotated	Not Annotated	-1.21447	0.000412941	Both signif. and same trend	-1.76961	3.98305e-24	Both signif. and same trend	0.0305187	5.5388e-31
362	M0100001977	beta-cryptoxanthin	Cofactors and Vitamins	Vitamin A Metabolism	2560	552.433	-0.697578	0.000439535	Both signif. and same trend	0.827422	1.45607e-16	Both signif. and opposite trend	0.00893549	2.04334e-09
453	M0100004509	S-allylcysteine	Xenobiotics	Food Component/Plant	2690	162.058	-0.455378	0.000507207	Both signif. and same trend	-0.302471	6.85066e-06	Both signif. and same trend	0.00462367	3.79606e-06
575	M0100015609	N-palmitoyl-sphingadienine (d18:2/16:0)*	Lipid	Ceramides	2490	536.504	1.57316	0.000574127	Both signif. and same trend	1.15594	3.53782e-07	Both signif. and same trend	-0.0139326	4.22556e-05
560	M0100009233	palmitoylcholine	Lipid	Fatty Acid Metabolism (Acyl Choline)	1482	342.337	0.640024	0.000577967	Both signif. and same trend	0.431	1.60603e-06	Both signif. and same trend	-0.00806239	4.01334e-09
310	M0100001579	2-hydroxypalmitate	Lipid	Fatty Acid, Monohydroxy	5511.2	271.228	1.7451	0.000590385	Both signif. and same trend	1.981	9.36725e-15	Both signif. and same trend	-0.0318896	1.44332e-16
741	M0999912847	X-12847	Not Annotated	Not Annotated	Not Annotated	Not Annotated	-0.444302	0.000643607	Both signif. and same trend	-0.496728	1.54787e-12	Both signif. and same trend	0.00569616	8.39647e-08
461	M0100005350	1-linolenoyl-GPC (18:3)*	Lipid	Lysophospholipid	1410	518.324	-1.11518	0.000660433	Both signif. and same trend	-0.934269	4.581e-08	Both signif. and same trend	0.00541743	0.0332086
711	M0999911470	X-11470	Not Annotated	Not Annotated	Not Annotated	Not Annotated	0.873355	0.00071024	Only signif. in age	0.917245	1.92982e-15	Only signif. in age	0.00159281	0.372767
393	M0100002284	2S,3R-dihydroxybutyrate	Lipid	Fatty Acid, Dihydroxy	1660	119.035	1.04391	0.000778338	Only signif. in age	1.85886	7.76079e-34	Only signif. in age	-0.00216944	0.348621
28	M0000000250	biliverdin	Cofactors and Vitamins	Hemoglobin and Porphyrin Metabolism	1016	583.255	0.892742	0.000825894	Only signif. in age	1.01008	6.22266e-14	Only signif. in age	-0.00294634	0.142267
169	M0100000269	glycerophosphorylcholine (GPC)	Lipid	Phospholipid Metabolism	672	258.11	-1.4812	0.000829659	Only signif. in age	-1.79368	8.41784e-15	Only signif. in age	0.00655202	0.0572658
80	M0000000565	tryptophan	Amino Acid	Tryptophan Metabolism	2986	205.097	-2.22858	0.000831628	Both signif. and same trend	-1.36076	3.21987e-05	Both signif. and same trend	0.0143831	0.0035942
289	M0100001452	isovalerylglycine	Amino Acid	Leucine, Isoleucine and Valine Metabolism	1950	158.082	0.895549	0.000852898	Both signif. and opposite trend	1.56302	2.0843e-27	Both signif. and opposite trend	0.0093803	1.10429e-05
772	M0999918921	X-18921	Not Annotated	Not Annotated	Not Annotated	Not Annotated	-0.791192	0.00092411	Both signif. and opposite trend	0.0728984	0.552254	Only signif. in FEV1/FVC	-0.00635918	0.000552841
315	M0100001594	beta-hydroxyisovaleroylcarnitine	Amino Acid	Leucine, Isoleucine and Valine Metabolism	2584	262.165	1.35238	0.00103996	Only signif. in age	0.397059	0.0494628	Only signif. in age	0.00495634	0.104433
689	M0100022003	bilirubin degradation product, C16H18N2O5 (1)**	Partially Characterized Molecules	Partially Characterized Molecules	3098	317.114	0.738439	0.0010947	Both signif. and opposite trend	1.24211	1.7268e-27	Both signif. and opposite trend	0.00411464	0.0159491
325	M0100001620	glycerophosphoethanolamine	Lipid	Phospholipid Metabolism	659	216.063	-1.41619	0.00110506	Both signif. and same trend	-1.94612	1.00417e-19	Both signif. and same trend	0.0106151	0.000970272
223	M0100001106	1,3-dimethylurate	Xenobiotics	Xanthine Metabolism	1671.4	195.052	0.615885	0.00112406	Both signif. and same trend	0.643763	2.27736e-14	Both signif. and same trend	-0.0165519	3.59394e-37
501	M0100006378	N-acetylkynurenine (2)	Amino Acid	Tryptophan Metabolism	2378	249.088	0.72145	0.00114473	Only signif. in age	0.05203	0.647606	Not signif. in either	0.00137171	0.415812
806	M0999923782	X-23782	Not Annotated	Not Annotated	Not Annotated	Not Annotated	0.794625	0.00116248	Only signif. in age	1.67416	2.17211e-36	Only signif. in age	-0.00332674	0.0934831
301	M0100001541	2-hydroxy-3-methylvalerate	Amino Acid	Leucine, Isoleucine and Valine Metabolism	1800	131.071	-0.931457	0.00119769	Both signif. and same trend	-1.50024	9.83748e-35	Both signif. and same trend	0.0055399	0.00314547
32	M0000000267	choline phosphate	Lipid	Phospholipid Metabolism	700	184.073	-1.22535	0.00122166	Both signif. and same trend	-1.04402	4.14689e-08	Both signif. and same trend	0.0251014	9.5135e-19
756	M0999917010	X-17010	Not Annotated	Not Annotated	Not Annotated	Not Annotated	1.01262	0.00126272	Only signif. in age	0.183056	0.247497	Not signif. in either	0.0018369	0.438449
807	M0999924295	X-24295	Not Annotated	Not Annotated	Not Annotated	Not Annotated	-0.992198	0.00130567	Both signif. and same trend	-0.113445	0.457734	Only signif. in FEV1/FVC	0.00998038	1.47276e-05
794	M0999921834	X-21834	Not Annotated	Not Annotated	Not Annotated	Not Annotated	0.579173	0.00135448	Both signif. and opposite trend	-0.226101	0.0198452	Both signif. and same trend	0.00872561	3.17463e-09
529	M0100008984	1-palmitoyl-2-palmitoleoyl-GPC (16:0/16:1)*	Lipid	Phosphatidylcholine (PC)	2200	732.554	0.961273	0.00138872	Only signif. in age	-0.57858	7.96642e-05	Only signif. in age	0.00152512	0.489967
697	M0100022014	bilirubin degradation product, C16H18N2O5 (3)**	Partially Characterized Molecules	Partially Characterized Molecules	3354	317.114	0.873692	0.00141362	Only signif. in age	1.86967	7.86025e-42	Only signif. in age	0.000111128	0.956872
801	M0999923644	X-23644	Not Annotated	Not Annotated	Not Annotated	Not Annotated	0.361308	0.00142836	Only signif. in age	0.508652	2.37349e-18	Only signif. in age	0.00130343	0.13524
586	M0100015788	sphingomyelin (d18:2/18:1)*	Lipid	Sphingomyelins	2025	727.575	-1.41695	0.00146732	Both signif. and opposite trend	-0.0850198	0.683109	Only signif. in FEV1/FVC	-0.0232806	1.83253e-13
366	M0100001990	taurocholenate sulfate*	Lipid	Secondary Bile Acid Metabolism	4750	279.614	-0.711096	0.00149188	Both signif. and same trend	-0.909295	2.03603e-17	Both signif. and same trend	0.00590367	0.000277099
232	M0100001181	docosapentaenoate (n3 DPA; 22:5n3)	Lipid	Long Chain Polyunsaturated Fatty Acid (n3 and n6)	5571	329.249	0.625817	0.001544	Only signif. in age	1.02603	1.58506e-22	Only signif. in age	0.0006712	0.670544
239	M0100001229	stearidonate (18:4n3)	Lipid	Long Chain Polyunsaturated Fatty Acid (n3 and n6)	5395	275.202	0.560324	0.00170334	Both signif. and opposite trend	0.654122	9.45473e-12	Both signif. and opposite trend	0.00285173	0.047006
829	M0999925948	X-25948	Not Annotated	Not Annotated	Not Annotated	Not Annotated	1.1122	0.00177237	Only signif. in age	0.265587	0.140971	Not signif. in either	0.00274275	0.313032
563	M0100009272	glycosyl-N-palmitoyl-sphingosine (d18:1/16:0)	Lipid	Hexosylceramides (HCER)	2623	700.572	-1.66927	0.0018868	Both signif. and opposite trend	-2.10051	2.79216e-16	Both signif. and opposite trend	-0.028931	1.48741e-13
568	M0100009343	1-linoleoyl-2-linolenoyl-GPC (18:2/18:3)*	Lipid	Phosphatidylcholine (PC)	1939	780.554	-0.840998	0.00194242	Both signif. and same trend	-0.00797626	0.953146	Only signif. in FEV1/FVC	0.00648048	0.00160078
331	M0100001662	deoxycarnitine	Lipid	Carnitine Metabolism	2052	146.118	1.73553	0.00196163	Both signif. and same trend	0.319596	0.290542	Only signif. in FEV1/FVC	-0.0136826	0.00238188
101	M0000000980	pentadecanoate (15:0)	Lipid	Long Chain Saturated Fatty Acid	5521	241.217	0.856851	0.00210092	Both signif. and same trend	1.97661	3.20416e-41	Both signif. and same trend	-0.00903386	4.10403e-05
555	M0100009162	1-(1-enyl-palmitoyl)-2-palmitoyl-GPC (P-16:0/16:0)*	Lipid	Plasmalogen	2550	718.575	-1.85089	0.00221087	Both signif. and opposite trend	-1.22009	2.76103e-05	Both signif. and opposite trend	-0.0239017	9.35846e-08
200	M0100000840	tartronate (hydroxymalonate)	Xenobiotics	Food Component/Plant	610	118.999	0.764853	0.00235965	Only signif. in age	1.46933	1.09896e-41	Only signif. in age	0.00149339	0.373481
406	M0100002769	argininate*	Amino Acid	Urea cycle; Arginine and Proline Metabolism	2150	176.103	0.936957	0.00239387	Both signif. and opposite trend	1.11738	2.18228e-13	Both signif. and opposite trend	0.00999197	1.36176e-05
567	M0100009332	arachidonoylcholine	Lipid	Fatty Acid Metabolism (Acyl Choline)	1390	390.337	0.551231	0.00262864	Both signif. and same trend	0.286985	0.00138581	Both signif. and same trend	-0.0071476	1.79973e-07
780	M0999921319	X-21319	Not Annotated	Not Annotated	Not Annotated	Not Annotated	-0.835913	0.00272295	Only signif. in age	0.149701	0.293167	Not signif. in either	0.00378803	0.0748532
690	M0100022004	bilirubin degradation product, C16H18N2O5 (2)**	Partially Characterized Molecules	Partially Characterized Molecules	3204	317.114	0.699661	0.00280874	Only signif. in age	1.28503	1.01271e-27	Only signif. in age	0.0031426	0.0737379
31	M0000000266	cholesterol	Lipid	Sterol	2707	369.352	-1.95549	0.00306353	Both signif. and same trend	-1.85855	1.37137e-08	Both signif. and same trend	0.0143653	0.00384892
582	M0100015759	stearoylcholine*	Lipid	Fatty Acid Metabolism (Acyl Choline)	1520	370.368	0.600195	0.00331238	Both signif. and same trend	0.273601	0.00565108	Both signif. and same trend	-0.008183	7.01432e-08
740	M0999912844	X-12844	Not Annotated	Not Annotated	Not Annotated	Not Annotated	0.901059	0.00331781	Both signif. and opposite trend	0.916332	2.35318e-12	Both signif. and opposite trend	0.0186775	9.33146e-20
365	M0100001989	glycocholenate sulfate*	Lipid	Secondary Bile Acid Metabolism	4750	254.623	-0.858153	0.00349518	Both signif. and same trend	-1.59988	1.74822e-31	Both signif. and same trend	0.0116337	2.29939e-08
465	M0100005403	etiocholanolone glucuronide	Lipid	Androgenic Steroids	4915	465.249	-0.575273	0.00355123	Both signif. and same trend	-0.20722	0.029982	Both signif. and same trend	0.00612657	2.71953e-05
417	M0100003000	1-(1-enyl-palmitoyl)-GPE (P-16:0)*	Lipid	Lysoplasmalogen	1558	438.298	-0.946909	0.00369346	Both signif. and same trend	-1.2632	1.65069e-14	Both signif. and same trend	0.00614481	0.0121801
790	M0999921471	X-21471	Not Annotated	Not Annotated	Not Annotated	Not Annotated	0.702695	0.00382435	Only signif. in age	0.287028	0.0128928	Only signif. in age	0.00215692	0.21485
763	M0999917690	X-17690	Not Annotated	Not Annotated	Not Annotated	Not Annotated	-0.350149	0.00392502	Only signif. in age	0.0864703	0.159641	Not signif. in either	-0.000388051	0.677116
672	M0100021208	4-vinylcatechol sulfate	Xenobiotics	Benzoate Metabolism	3060	215.002	0.335383	0.00402877	Both signif. and same trend	-0.384016	1.13983e-09	Both signif. and opposite trend	-0.00214317	0.0217232
99	M0000000926	caproate (6:0)	Lipid	Medium Chain Fatty Acid	2713.7	115.076	1.43038	0.00406962	Both signif. and same trend	1.7294	3.22121e-11	Both signif. and same trend	-0.0230433	4.81005e-09
273	M0100001398	3,7-dimethylurate	Xenobiotics	Xanthine Metabolism	1418	195.052	0.569822	0.00456832	Both signif. and same trend	0.81328	3.0294e-14	Both signif. and same trend	-0.00357779	0.0247545
298	M0100001510	phenol sulfate	Amino Acid	Tyrosine Metabolism	2156	172.991	0.594711	0.00461969	Both signif. and opposite trend	0.336999	0.000530056	Both signif. and opposite trend	0.0136739	4.36467e-20
466	M0100005418	17alpha-hydroxypregnanolone glucuronide	Lipid	Pregnenolone Steroids	5071.9	509.276	0.583435	0.00489056	Both signif. and same trend	0.132163	0.21598	Only signif. in FEV1/FVC	-0.00714877	7.63783e-06
272	M0100001397	1,3,7-trimethylurate	Xenobiotics	Xanthine Metabolism	1985	209.068	0.377994	0.0049982	Both signif. and same trend	0.647304	2.24228e-21	Both signif. and same trend	-0.0088589	1.60475e-18
530	M0100008990	1-palmitoyl-2-arachidonoyl-GPE (16:0/20:4)*	Lipid	Phosphatidylethanolamine (PE)	2250	740.522	0.991102	0.00518831	Both signif. and opposite trend	-1.23954	4.63881e-12	Both signif. and same trend	0.0186388	4.45476e-12
82	M0000000572	glucose	Carbohydrate	Glycolysis, Gluconeogenesis, and Pyruvate Metabolism	2342	225.062	2.03101	0.00524595	Both signif. and opposite trend	0.292502	0.418849	Only signif. in FEV1/FVC	0.0286056	1.20399e-07
84	M0000000800	cysteine	Amino Acid	Methionine, Cysteine, SAM and Taurine Metabolism	1475	122.027	1.52463	0.00539925	Both signif. and opposite trend	2.79199	1.0282e-25	Both signif. and opposite trend	0.0158457	8.29068e-05
278	M0100001404	indolebutyrate	Amino Acid	Tryptophan Metabolism	3308	202.087	0.794258	0.00551287	Both signif. and same trend	0.263666	0.0397715	Both signif. and same trend	-0.0161933	2.66402e-16
462	M0100005372	1-(1-enyl-oleoyl)-GPE (P-18:1)*	Lipid	Lysoplasmalogen	1566	464.314	-0.801478	0.00584425	Only signif. in age	-0.845482	1.1813e-08	Only signif. in age	-0.000916772	0.678416
757	M0999917146	X-17146	Not Annotated	Not Annotated	Not Annotated	Not Annotated	0.281395	0.00587048	Both signif. and same trend	0.373005	1.19444e-11	Both signif. and same trend	-0.00241124	0.0030777
58	M0000000432	nicotinamide	Cofactors and Vitamins	Nicotinate and Nicotinamide Metabolism	1942	123.055	-0.559285	0.00602796	Only signif. in age	-0.746661	4.92307e-11	Only signif. in age	0.00196531	0.240415
136	M0000001254	glycerol	Lipid	Glycerolipid Metabolism	758	91.0401	0.738354	0.00640912	Both signif. and same trend	1.51865	2.55031e-26	Both signif. and same trend	-0.00940772	1.12057e-05
98	M0000000923	dihydroorotate	Nucleotide	Pyrimidine Metabolism, Orotate containing	1910	157.025	0.647674	0.00649078	Both signif. and same trend	0.567999	3.19855e-06	Both signif. and same trend	-0.00637507	0.000391433
179	M0100000580	1,5-anhydroglucitol (1,5-AG)	Carbohydrate	Glycolysis, Gluconeogenesis, and Pyruvate Metabolism	802	163.061	-0.715429	0.00649559	Both signif. and opposite trend	-0.445464	0.000533275	Both signif. and opposite trend	-0.00759533	7.22055e-05
85	M0000000803	mannose	Carbohydrate	Fructose, Mannose and Galactose Metabolism	2200	225.062	1.15245	0.00680394	Both signif. and same trend	0.0989552	0.651041	Only signif. in FEV1/FVC	-0.0130618	4.87832e-05
324	M0100001617	undecanedioate (C11-DC)	Lipid	Fatty Acid, Dicarboxylate	2440	215.129	0.875299	0.00745913	Only signif. in age	1.16757	6.89044e-11	Only signif. in age	-0.000843561	0.750729
147	M0000001547	N-stearoyl-sphingosine (d18:1/18:0)*	Lipid	Ceramides	3392	566.551	1.00349	0.00780643	Both signif. and same trend	0.13255	0.486862	Only signif. in FEV1/FVC	-0.0107105	0.000154059
62	M0000000452	palmitoleate (16:1n7)	Lipid	Long Chain Monounsaturated Fatty Acid	5475	253.217	0.424513	0.0079236	Both signif. and same trend	0.405395	1.70111e-06	Both signif. and same trend	-0.00786134	4.52488e-10
468	M0100005717	1-palmitoyl-GPG (16:0)*	Lipid	Lysophospholipid	5570	483.273	1.01407	0.00796924	Only signif. in age	-0.526369	0.0110928	Only signif. in age	0.00556876	0.0679867
246	M0100001263	1-palmitoyl-GPC (16:0)	Lipid	Lysophospholipid	1525	496.34	-1.92002	0.00866168	Both signif. and same trend	-1.48111	6.56229e-05	Both signif. and same trend	0.0243251	1.12151e-05
361	M0100001956	N-methylproline	Amino Acid	Urea cycle; Arginine and Proline Metabolism	1335	130.086	0.336502	0.00877176	Both signif. and opposite trend	0.583949	7.54707e-17	Both signif. and opposite trend	0.00338001	0.0011476
544	M0100009027	sphingomyelin (d18:0/18:0, d19:0/17:0)*	Lipid	Dihydrosphingomyelins	2500	733.622	-0.822537	0.00883414	Both signif. and same trend	-1.20139	1.42217e-14	Both signif. and same trend	0.00612383	0.00875799
576	M0100015620	lactosyl-N-nervonoyl-sphingosine (d18:1/24:1)*	Lipid	Lactosylceramides (LCER)	3778	972.735	-1.07426	0.00895948	Both signif. and opposite trend	-0.604061	0.00279077	Both signif. and opposite trend	-0.0154718	4.49703e-07
626	M0100020276	sphingomyelin (d17:1/14:0, d16:1/15:0)*	Lipid	Sphingomyelins	1950	661.528	0.874316	0.00941357	Only signif. in age	2.08546	3.61549e-39	Only signif. in age	-0.0035134	0.140134
9	M0000000136	cholate	Lipid	Primary Bile Acid Metabolism	5165	407.28	0.296708	0.00956125	Only signif. in age	0.116643	0.0390914	Only signif. in age	-0.000368937	0.669533
213	M0100001040	1-linoleoylglycerol (18:2)	Lipid	Monoacylglycerol	6477	279.233	0.586591	0.00970531	Both signif. and opposite trend	0.704794	1.17151e-09	Both signif. and opposite trend	0.00425948	0.0135752
511	M0100006651	trans-3,4-methyleneheptanoate	Xenobiotics	Food Component/Plant	3807	141.092	-0.60885	0.0106038	Only signif. in age	0.45567	0.00022442	Only signif. in age	-0.0013881	0.453151
116	M0000001087	erucate (22:1n9)	Lipid	Long Chain Monounsaturated Fatty Acid	6355.6	337.311	0.706136	0.0106437	Both signif. and same trend	0.522768	0.000422405	Both signif. and same trend	-0.00620903	0.00481782
826	M0999925455	X-25455	Not Annotated	Not Annotated	Not Annotated	Not Annotated	0.685424	0.0110399	Only signif. in age	1.54287	5.25099e-30	Only signif. in age	0.000164134	0.935462
707	M0999911315	X-11315	Not Annotated	Not Annotated	Not Annotated	Not Annotated	0.76238	0.0110528	Only signif. in age	1.94517	3.01278e-30	Only signif. in age	0.0036832	0.13992
602	M0100015966	carotene diol (1)	Cofactors and Vitamins	Vitamin A Metabolism	1720	568.428	0.759908	0.0116553	Both signif. and opposite trend	2.06872	5.47686e-46	Both signif. and opposite trend	0.00621562	0.00534502
418	M0100003001	1-(1-enyl-stearoyl)-GPE (P-18:0)*	Lipid	Lysoplasmalogen	1649	466.329	-0.862902	0.0118618	Only signif. in age	-0.927511	1.00391e-07	Only signif. in age	-0.00494816	0.057623
56	M0000000415	methionine	Amino Acid	Methionine, Cysteine, SAM and Taurine Metabolism	1147	148.044	-1.45914	0.012243	Both signif. and same trend	-2.1034	7.05354e-12	Both signif. and same trend	0.0185105	4.58758e-05
33	M0000000273	cortisone	Lipid	Corticosteroids	4575	359.186	-0.924545	0.012374	Both signif. and same trend	-1.10798	5.61811e-11	Both signif. and same trend	0.0228033	4.47237e-18
773	M0999918922	X-18922	Not Annotated	Not Annotated	Not Annotated	Not Annotated	0.768618	0.0124883	Both signif. and opposite trend	0.454149	0.00328149	Both signif. and opposite trend	0.00782737	0.000781833
698	M0100022015	bilirubin degradation product, C16H18N2O5 (4)**	Partially Characterized Molecules	Partially Characterized Molecules	3428	317.114	0.56735	0.0126039	Only signif. in age	1.24709	8.48115e-28	Only signif. in age	0.00310174	0.0688816
143	M0000001528	1-palmitoyl-2-linoleoyl-GPI (16:0/18:2)	Lipid	Phosphatidylinositol (PI)	910	833.518	-0.970014	0.0129853	Both signif. and same trend	-2.97922	9.47638e-50	Both signif. and same trend	0.0234574	1.17845e-14
303	M0100001551	1-arachidonoyl-GPC (20:4n6)*	Lipid	Lysophospholipid	1460	544.34	-1.10573	0.0135124	Both signif. and opposite trend	-0.883469	6.95888e-05	Both signif. and opposite trend	-0.00742153	0.0280016
404	M0100002749	S-methylcysteine	Amino Acid	Methionine, Cysteine, SAM and Taurine Metabolism	880	134.028	0.814936	0.0143202	Only signif. in age	0.585207	0.000989235	Only signif. in age	-0.00278416	0.293125
770	M0999918901	X-18901	Not Annotated	Not Annotated	Not Annotated	Not Annotated	0.403104	0.0143568	Only signif. in age	1.62769	3.21052e-83	Only signif. in age	0.000519753	0.678304
831	M0999926111	X-26111	Not Annotated	Not Annotated	Not Annotated	Not Annotated	0.340999	0.0152574	Only signif. in age	0.165119	0.0179463	Only signif. in age	0.00149797	0.154497
596	M0100015837	arachidonoylcarnitine (C20:4)	Lipid	Fatty Acid Metabolism (Acyl Carnitine, Polyunsaturated)	1353	448.342	0.778376	0.0161615	Both signif. and same trend	0.451723	0.00538481	Both signif. and same trend	-0.0129298	1.21216e-07
145	M0000001538	stearoyl sphingomyelin (d18:1/18:0)	Lipid	Sphingomyelins	2450	731.606	-1.53071	0.0161734	Both signif. and opposite trend	-0.0220538	0.944309	Only signif. in FEV1/FVC	-0.0106969	0.0229653
209	M0100001006	N-acetylglycine	Amino Acid	Glycine, Serine and Threonine Metabolism	826	118.05	0.722769	0.0163398	Only signif. in age	0.413429	0.00702023	Only signif. in age	-0.00161232	0.483772
753	M0999915728	X-15728	Not Annotated	Not Annotated	Not Annotated	Not Annotated	0.319665	0.0164224	Both signif. and opposite trend	-0.325231	1.89517e-05	Both signif. and same trend	0.0125815	2.03454e-28
158	M0100000010	3-phenylpropionate (hydrocinnamate)	Xenobiotics	Benzoate Metabolism	2860	149.061	0.331192	0.0175018	Only signif. in age	0.82664	1.26723e-29	Only signif. in age	0.00202789	0.0642652
207	M0100000997	3-hydroxydecanoate	Lipid	Fatty Acid, Monohydroxy	4634.7	187.134	0.617608	0.0180413	Only signif. in age	1.32367	1.04827e-21	Only signif. in age	-0.000250314	0.903761
255	M0100001278	10-heptadecenoate (17:1n7)	Lipid	Long Chain Monounsaturated Fatty Acid	5555	267.233	0.438046	0.0187625	Both signif. and same trend	0.741971	8.77748e-14	Both signif. and same trend	-0.00870367	4.09486e-09
823	M0999925343	X-25343	Not Annotated	Not Annotated	Not Annotated	Not Annotated	-1.04023	0.0205461	Both signif. and same trend	-0.569245	0.00710225	Both signif. and same trend	0.0101787	0.00147749
186	M0100000672	1-myristoyl-2-palmitoyl-GPC (14:0/16:0)	Lipid	Phosphatidylcholine (PC)	2250	706.538	0.629336	0.0227975	Both signif. and opposite trend	-0.0343863	0.804823	Only signif. in FEV1/FVC	0.00661818	0.00142488
463	M0100005373	fructosyllysine	Amino Acid	Lysine Metabolism	2784	309.166	0.920023	0.0231018	Both signif. and opposite trend	0.514301	0.0104452	Both signif. and opposite trend	0.0292435	1.50449e-22
30	M0000000254	3-hydroxybutyrate (BHBA)	Lipid	Ketone Bodies	1480	103.04	0.376593	0.0235764	Both signif. and same trend	0.782623	7.53631e-22	Both signif. and same trend	-0.00848298	6.49554e-12
594	M0100015835	cerotoylcarnitine (C26)*	Lipid	Fatty Acid Metabolism (Acyl Carnitine, Long Chain Saturated)	1649	540.499	0.951865	0.0236203	Both signif. and opposite trend	1.39728	6.88845e-12	Both signif. and opposite trend	0.00622577	0.0435538
236	M0100001198	myristoleate (14:1n5)	Lipid	Long Chain Monounsaturated Fatty Acid	5346.9	225.186	0.370871	0.0236756	Both signif. and same trend	0.486845	2.42085e-08	Both signif. and same trend	-0.00672819	2.15616e-07
489	M0100006290	sphingomyelin (d18:1/20:0, d16:1/22:0)*	Lipid	Sphingomyelins	2800	759.638	-1.60489	0.024086	Both signif. and same trend	1.90306	2.02461e-08	Both signif. and opposite trend	0.0134525	0.00831288
415	M0100002952	docosadioate (C22-DC)	Lipid	Fatty Acid, Dicarboxylate	5291.8	369.301	-0.719448	0.0241902	Both signif. and same trend	0.713586	7.30183e-06	Both signif. and opposite trend	0.00629811	0.00830124
472	M0100005985	sphingomyelin (d18:2/14:0, d18:1/14:1)*	Lipid	Sphingomyelins	1860	673.528	0.831429	0.0242947	Only signif. in age	1.38208	1.41281e-13	Only signif. in age	0.00319956	0.246503
548	M0100009042	5-hydroxyindole sulfate	Amino Acid	Tryptophan Metabolism	1928	212.002	0.52577	0.0256605	Both signif. and opposite trend	0.778524	1.31291e-09	Both signif. and opposite trend	0.0083617	1.09526e-05
96	M0000000893	arachidate (20:0)	Lipid	Long Chain Saturated Fatty Acid	6240	311.296	-0.752587	0.0273567	Only signif. in age	0.311233	0.0967525	Not signif. in either	-0.00251169	0.361905
102	M0000001001	trans-4-hydroxyproline	Amino Acid	Urea cycle; Arginine and Proline Metabolism	1064	132.066	0.817176	0.0274812	Both signif. and opposite trend	-1.25206	9.25486e-13	Both signif. and same trend	0.00631744	0.016861
276	M0100001402	5-acetylamino-6-formylamino-3-methyluracil	Xenobiotics	Xanthine Metabolism	1424	225.063	0.309247	0.0289327	Both signif. and same trend	0.424585	8.02031e-10	Both signif. and same trend	-0.00709443	7.64537e-12
184	M0100000657	1,2-dipalmitoyl-GPC (16:0/16:0)	Lipid	Phosphatidylcholine (PC)	2450	734.569	1.83587	0.0306242	Both signif. and same trend	-0.0177665	0.966032	Only signif. in FEV1/FVC	-0.0228156	0.000314605
703	M0999907765	X-07765	Not Annotated	Not Annotated	Not Annotated	Not Annotated	-0.23747	0.0306541	Only signif. in age	-0.0869959	0.137458	Not signif. in either	-0.000699272	0.422509
577	M0100015623	lactosyl-N-behenoyl-sphingosine (d18:1/22:0)*	Lipid	Lactosylceramides (LCER)	3842	946.719	-0.76811	0.031138	Only signif. in age	-0.681367	0.000116587	Only signif. in age	-7.687e-05	0.977021
141	M0000001518	N-palmitoyl-sphingosine (d18:1/16:0)	Lipid	Ceramides	2893	538.519	1.23367	0.0314814	Both signif. and same trend	0.386254	0.185898	Only signif. in FEV1/FVC	-0.0146359	0.000818185
494	M0100006296	sphingomyelin (d18:1/22:2, d18:2/22:1, d16:1/24:2)*	Lipid	Sphingomyelins	2350	783.637	-1.02405	0.0333456	Both signif. and opposite trend	-0.0298638	0.908065	Only signif. in FEV1/FVC	-0.0145492	0.000144978
274	M0100001399	1,7-dimethylurate	Xenobiotics	Xanthine Metabolism	1578.6	195.052	0.330671	0.0333463	Both signif. and same trend	0.771987	1.94721e-23	Both signif. and same trend	-0.0124092	3.15418e-28
612	M0100019982	octadecadienedioate (C18:2-DC)*	Lipid	Fatty Acid, Dicarboxylate	4676	309.207	0.475914	0.0335557	Both signif. and same trend	1.13831	1.26348e-22	Both signif. and same trend	-0.00443533	0.00963421
583	M0100015760	linoleoylcholine*	Lipid	Fatty Acid Metabolism (Acyl Choline)	1388	366.337	0.379239	0.0357971	Both signif. and same trend	0.382945	9.36747e-06	Both signif. and same trend	-0.00799807	1.21508e-09
513	M0100008904	1-stearoyl-2-oleoyl-GPC (18:0/18:1)	Lipid	Phosphatidylcholine (PC)	2644	788.616	1.17414	0.0384299	Both signif. and opposite trend	-1.21198	1.68688e-05	Both signif. and same trend	0.00960012	0.0233136
637	M0100020478	dodecadienoate (12:2)*	Lipid	Fatty Acid, Dicarboxylate	5146	195.139	-0.479782	0.0391563	Only signif. in age	0.559814	5.13262e-06	Only signif. in age	-0.00154761	0.393877
643	M0100020504	sulfate of piperine metabolite C18H21NO3 (3)*	Xenobiotics	Food Component/Plant	4630	378.102	-0.373377	0.0392505	Both signif. and same trend	-0.400981	1.07553e-05	Both signif. and same trend	0.00312927	0.0222884
156	M0100000007	carnitine	Lipid	Carnitine Metabolism	1978	162.112	1.0943	0.0418922	Only signif. in age	0.516608	0.07865	Not signif. in either	-0.00784758	0.0777043
785	M0999921383	X-21383	Not Annotated	Not Annotated	Not Annotated	Not Annotated	0.4295	0.043012	Only signif. in age	0.323043	0.00173766	Only signif. in age	0.0010214	0.515942
430	M0100003686	N-palmitoylglycine	Lipid	Fatty Acid Metabolism (Acyl Glycine)	5580	312.254	0.802403	0.044937	Both signif. and same trend	0.738581	0.000466479	Both signif. and same trend	-0.00729805	0.0204553
588	M0100015790	sphingomyelin (d18:2/21:0, d16:2/23:0)*	Lipid	Sphingomyelins	2500	771.637	0.850322	0.0459055	Both signif. and same trend	1.76929	1.1207e-19	Both signif. and same trend	-0.00748342	0.0108885
388	M0100002154	ergothioneine	Xenobiotics	Food Component/Plant	850	230.096	0.466023	0.0473282	Both signif. and opposite trend	0.370116	0.0011813	Both signif. and opposite trend	0.0169834	1.41718e-22
413	M0100002945	(14 or 15)-methylpalmitate (a17:0 or i17:0)	Lipid	Fatty Acid, Branched	5695	269.249	0.458292	0.0484165	Both signif. and same trend	1.16869	1.9844e-21	Both signif. and same trend	-0.00832894	5.64229e-06
329	M0100001657	glycolithocholate sulfate*	Lipid	Secondary Bile Acid Metabolism	5011	255.631	0.318188	0.0496362	Only signif. in age	0.551476	2.24448e-13	Only signif. in age	-0.00176267	0.126412
148	M0000001628	glycochenodeoxycholate	Lipid	Primary Bile Acid Metabolism	5236.1	448.307	0.328077	0.0499897	Both signif. and opposite trend	-0.283741	0.00067351	Both signif. and same trend	0.00540607	1.37858e-05
106	M0000001022	picolinate	Amino Acid	Tryptophan Metabolism	910	124.039	0.5844	0.051454	Not signif. in either	0.484356	0.00084854	Only signif. in age	-0.0038274	0.0840131
442	M0100004227	2-aminooctanoate	Lipid	Fatty Acid, Amino	3385	158.119	0.547374	0.0539468	Not signif. in either	1.06058	6.50559e-14	Only signif. in age	-0.0023507	0.268785
351	M0100001856	1-stearoyl-2-oleoyl-GPE (18:0/18:1)	Lipid	Phosphatidylethanolamine (PE)	2950	746.569	0.178775	0.544526	Only signif. in FEV1/FVC	-1.0197	2.71015e-11	Both signif. and same trend	0.0264545	2.14611e-31
172	M0100000437	theophylline	Xenobiotics	Xanthine Metabolism	2356.9	179.057	0.0453482	0.734299	Only signif. in FEV1/FVC	0.498483	7.36119e-15	Both signif. and same trend	-0.0105593	1.62773e-28
485	M0100006171	eugenol sulfate	Xenobiotics	Food Component/Plant	3782	243.033	0.234269	0.0617578	Not signif. in either	0.366015	7.42499e-08	Only signif. in age	0.00104197	0.301383
581	M0100015745	glycosyl ceramide (d18:2/24:1, d18:1/24:2)*	Lipid	Hexosylceramides (HCER)	3380	808.666	-0.328557	0.361685	Only signif. in FEV1/FVC	-0.544417	0.00219609	Both signif. and opposite trend	-0.0297242	3.61641e-28
812	M0999924337	X-24337	Not Annotated	Not Annotated	Not Annotated	Not Annotated	0.573338	0.110852	Only signif. in FEV1/FVC	-1.34762	1.78482e-15	Both signif. and opposite trend	-0.0273771	1.07929e-26
682	M0100021712	deoxycholic acid 12-sulfate*	Lipid	Secondary Bile Acid Metabolism	4580	235.117	0.287185	0.0652311	Not signif. in either	0.479644	1.11942e-09	Only signif. in age	0.000924856	0.43615
234	M0100001193	adrenate (22:4n6)	Lipid	Long Chain Polyunsaturated Fatty Acid (n3 and n6)	5678	331.264	-0.410116	0.0656693	Not signif. in either	0.029374	0.80783	Not signif. in either	-0.000399205	0.823447
269	M0100001393	isovalerylcarnitine (C5)	Amino Acid	Leucine, Isoleucine and Valine Metabolism	3085	246.17	0.548334	0.0687517	Only signif. in FEV1/FVC	-0.103776	0.509034	Only signif. in FEV1/FVC	0.0156429	2.74745e-11
662	M0100021000	hydroxypalmitoyl sphingomyelin (d18:1/16:0(OH))**	Lipid	Sphingomyelins	2056	719.57	-0.835533	0.135136	Only signif. in FEV1/FVC	0.788584	0.00332103	Both signif. and same trend	-0.0425903	2.72979e-25
526	M0100008976	1-stearoyl-2-linoleoyl-GPE (18:0/18:2)*	Lipid	Phosphatidylethanolamine (PE)	2575	744.554	-0.00871141	0.979144	Only signif. in FEV1/FVC	-0.992977	8.6993e-09	Both signif. and same trend	0.0260229	4.12724e-24
694	M0100022008	bilirubin degradation product, C17H20N2O5 (1)**	Partially Characterized Molecules	Partially Characterized Molecules	3756	331.13	0.2965	0.0693703	Not signif. in either	0.378145	7.28677e-06	Only signif. in age	0.000246225	0.844745
383	M0100002107	palmitoyl sphingomyelin (d18:1/16:0)	Lipid	Sphingomyelins	2168	703.575	-1.77522	0.0722942	Only signif. in FEV1/FVC	-0.849977	0.0855582	Only signif. in FEV1/FVC	-0.0391909	1.70783e-07
578	M0100015625	glycosyl-N-behenoyl-sphingadienine (d18:2/22:0)*	Lipid	Hexosylceramides (HCER)	3420	782.65	-0.164151	0.668508	Only signif. in FEV1/FVC	0.427834	0.0229779	Both signif. and same trend	-0.026493	1.05224e-20
279	M0100001405	1-methylxanthine	Xenobiotics	Xanthine Metabolism	1568.8	165.042	0.0844644	0.575075	Only signif. in FEV1/FVC	0.293389	5.59099e-05	Both signif. and same trend	-0.00982589	4.37603e-20
53	M0000000397	leucine	Amino Acid	Leucine, Isoleucine and Valine Metabolism	1477.3	130.087	-0.595839	0.281773	Only signif. in FEV1/FVC	-0.944104	0.0014215	Both signif. and same trend	0.0391448	2.11811e-19
356	M0100001882	glycosyl-N-stearoyl-sphingosine (d18:1/18:0)	Lipid	Hexosylceramides (HCER)	3053	728.604	0.240602	0.576556	Only signif. in FEV1/FVC	0.683855	0.00114725	Both signif. and same trend	-0.0270813	1.50531e-17
189	M0100000708	isovalerate (i5:0)	Amino Acid	Leucine, Isoleucine and Valine Metabolism	1564	101.061	0.623473	0.0731235	Only signif. in FEV1/FVC	0.11304	0.5211	Only signif. in FEV1/FVC	0.0111817	2.05732e-05
553	M0100009139	1-myristoyl-2-arachidonoyl-GPC (14:0/20:4)*	Lipid	Phosphatidylcholine (PC)	1950	754.538	-0.39425	0.194405	Only signif. in FEV1/FVC	-0.447108	0.00356904	Both signif. and same trend	0.0191302	9.22218e-17
713	M0999911483	X-11483	Not Annotated	Not Annotated	Not Annotated	Not Annotated	0.276513	0.0743383	Not signif. in either	0.169859	0.0247568	Only signif. in age	0.001737	0.129436
527	M0100008977	1-stearoyl-2-arachidonoyl-GPE (18:0/20:4)	Lipid	Phosphatidylethanolamine (PE)	2475	768.554	0.661529	0.100681	Only signif. in FEV1/FVC	-1.37657	1.40604e-11	Both signif. and same trend	0.0253322	1.44565e-16
311	M0100001580	docosapentaenoate (n6 DPA; 22:5n6)	Lipid	Long Chain Polyunsaturated Fatty Acid (n3 and n6)	5624.5	329.249	-0.448079	0.0755864	Only signif. in FEV1/FVC	-0.187205	0.165547	Only signif. in FEV1/FVC	0.00505609	0.0118921
293	M0100001462	1-stearoyl-GPG (18:0)	Lipid	Lysophospholipid	5816	511.304	-0.118272	0.744222	Only signif. in FEV1/FVC	-1.08945	9.42443e-09	Both signif. and same trend	0.0224365	1.17124e-15
420	M0100003151	linoleoylcarnitine (C18:2)*	Lipid	Fatty Acid Metabolism (Acyl Carnitine, Polyunsaturated)	1430	424.342	0.74977	0.0720369	Only signif. in FEV1/FVC	1.39797	1.04192e-11	Both signif. and same trend	-0.0243328	3.70169e-15
663	M0100021093	taurochenodeoxycholic acid 3-sulfate	Lipid	Secondary Bile Acid Metabolism	4809	288.62	0.274327	0.0784645	Not signif. in either	-0.336553	3.97141e-06	Only signif. in age	-0.000961829	0.38196
705	M0999911299	X-11299	Not Annotated	Not Annotated	Not Annotated	Not Annotated	0.221666	0.0791465	Not signif. in either	0.262175	1.25976e-05	Only signif. in age	0.00116316	0.203726
600	M0100015882	glycosyl ceramide (d18:1/20:0, d16:1/22:0)*	Lipid	Hexosylceramides (HCER)	3414	756.635	0.330685	0.443943	Only signif. in FEV1/FVC	1.32445	5.75507e-10	Both signif. and same trend	-0.0248611	1.04952e-14
797	M0999923188	X-23188	Not Annotated	Not Annotated	Not Annotated	Not Annotated	0.313391	0.216479	Only signif. in FEV1/FVC	0.989728	5.39514e-14	Both signif. and same trend	-0.0145584	1.19717e-13
175	M0100000453	paraxanthine	Xenobiotics	Xanthine Metabolism	2279	179.057	-0.0119723	0.935492	Only signif. in FEV1/FVC	0.349696	2.06297e-06	Both signif. and same trend	-0.00783129	7.99783e-13
635	M0100020416	delta-CEHC	Cofactors and Vitamins	Tocopherol Metabolism	3422	249.113	0.414862	0.0896206	Not signif. in either	0.663704	1.97518e-07	Only signif. in age	-0.00200775	0.295483
539	M0100009007	1-(1-enyl-palmitoyl)-2-oleoyl-GPC (P-16:0/18:1)*	Lipid	Plasmalogen	2550	744.59	0.428633	0.365288	Only signif. in FEV1/FVC	1.39196	7.53306e-09	Both signif. and same trend	-0.0252303	6.57821e-12
44	M0000000342	glycocholate	Lipid	Primary Bile Acid Metabolism	5163	464.302	0.12656	0.396729	Only signif. in FEV1/FVC	-0.223005	0.00185799	Both signif. and same trend	0.00728688	1.68726e-11
434	M0100004046	N-acetylcarnosine	Amino Acid	Histidine Metabolism	2287	267.11	-0.231365	0.44538	Only signif. in FEV1/FVC	0.793854	2.80626e-07	Both signif. and opposite trend	0.0155078	2.51696e-11
522	M0100008954	palmitoyl dihydrosphingomyelin (d18:0/16:0)*	Lipid	Dihydrosphingomyelins	2290	705.591	-1.02927	0.0934163	Not signif. in either	-0.654082	0.0364876	Only signif. in age	-0.00300439	0.52329
695	M0100022009	bilirubin degradation product, C17H20N2O5 (2)**	Partially Characterized Molecules	Partially Characterized Molecules	3890	331.13	0.278526	0.100038	Not signif. in either	0.37663	1.46796e-05	Only signif. in age	0.000496214	0.702363
149	M0000001629	taurochenodeoxycholate	Lipid	Primary Bile Acid Metabolism	5250	498.289	0.246811	0.0781834	Only signif. in FEV1/FVC	-0.110385	0.107716	Only signif. in FEV1/FVC	0.00347839	0.000741947
782	M0999921351	X-21351	Not Annotated	Not Annotated	Not Annotated	Not Annotated	-0.515675	0.106937	Not signif. in either	0.00243165	0.988961	Not signif. in either	0.000188309	0.942371
157	M0100000008	benzoate	Xenobiotics	Benzoate Metabolism	1750	121.029	0.687783	0.109964	Not signif. in either	0.726286	0.000878662	Only signif. in age	-0.00428442	0.191134
91	M0000000849	caffeine	Xenobiotics	Xanthine Metabolism	2106	195.088	0.109092	0.314643	Only signif. in FEV1/FVC	0.400201	2.58047e-13	Both signif. and same trend	-0.00538146	3.0318e-11
15	M0000000189	N6,N6,N6-trimethyllysine	Amino Acid	Lysine Metabolism	2825	189.16	0.689942	0.0623458	Only signif. in FEV1/FVC	0.512423	0.0053314	Both signif. and same trend	-0.0182636	5.09305e-11
400	M0100002488	isoursodeoxycholate	Lipid	Secondary Bile Acid Metabolism	4809	391.285	0.199112	0.140061	Only signif. in FEV1/FVC	0.240492	0.000386764	Both signif. and same trend	-0.0065116	1.49624e-10
496	M0100006314	sphingomyelin (d17:1/16:0, d18:1/15:0, d16:1/17:0)*	Lipid	Sphingomyelins	2082	689.559	0.334664	0.551237	Only signif. in FEV1/FVC	3.02876	2.43665e-30	Both signif. and same trend	-0.0255831	1.59343e-10
490	M0100006292	sphingomyelin (d18:1/20:1, d18:2/20:0)*	Lipid	Sphingomyelins	2450	757.622	-0.941261	0.116765	Not signif. in either	1.1595	3.61561e-05	Only signif. in age	-0.00692075	0.101989
509	M0100006642	glycodeoxycholate 3-sulfate	Lipid	Secondary Bile Acid Metabolism	4875	263.628	-0.26476	0.119043	Not signif. in either	-0.138896	0.0999037	Not signif. in either	0.00203356	0.106719
51	M0000000376	isoleucine	Amino Acid	Leucine, Isoleucine and Valine Metabolism	2800	132.102	-0.841678	0.220137	Only signif. in FEV1/FVC	-1.82542	9.32401e-07	Both signif. and same trend	0.0349861	1.6614e-10
354	M0100001870	1-palmitoyl-2-linoleoyl-GPE (16:0/18:2)	Lipid	Phosphatidylethanolamine (PE)	2350	716.522	0.426553	0.165325	Only signif. in FEV1/FVC	-0.628592	6.82406e-05	Both signif. and same trend	0.0149982	2.35128e-10
308	M0100001571	1-arachidonoyl-GPE (20:4n6)*	Lipid	Lysophospholipid	1470	502.293	-0.805598	0.12601	Not signif. in either	-0.916152	0.000662623	Only signif. in age	0.00177103	0.661775
749	M0999914056	X-14056	Not Annotated	Not Annotated	Not Annotated	Not Annotated	0.0419163	0.917891	Only signif. in FEV1/FVC	0.419362	0.0408216	Both signif. and opposite trend	0.0194241	2.43838e-10
225	M0100001112	3-hydroxylaurate	Lipid	Fatty Acid, Monohydroxy	5175	215.165	0.342567	0.127143	Not signif. in either	1.14933	2.44198e-21	Only signif. in age	0.000278993	0.877025
180	M0100000616	1-stearoyl-2-arachidonoyl-GPI (18:0/20:4)	Lipid	Phosphatidylinositol (PI)	3000	904.591	0.646285	0.277365	Only signif. in FEV1/FVC	-0.677681	0.0224808	Both signif. and same trend	0.0275426	6.19386e-10
810	M0999924309	X-24309	Not Annotated	Not Annotated	Not Annotated	Not Annotated	0.0785569	0.782573	Only signif. in FEV1/FVC	0.575409	4.51632e-05	Both signif. and same trend	-0.0129998	8.24438e-10
77	M0000000561	glutamate	Amino Acid	Glutamate Metabolism	1500	148.06	0.58245	0.0795617	Only signif. in FEV1/FVC	-1.54695	1.07115e-18	Both signif. and same trend	0.0156262	2.29921e-09
518	M0100008920	sphingomyelin (d18:1/17:0, d17:1/18:0, d19:1/16:0)	Lipid	Sphingomyelins	2350	717.591	0.349529	0.53044	Only signif. in FEV1/FVC	2.42068	2.35428e-19	Both signif. and same trend	-0.024239	2.39246e-09
680	M0100021707	3-bromo-5-chloro-2,6-dihydroxybenzoic acid*	Xenobiotics	Chemical	4505	264.891	0.440736	0.131269	Only signif. in FEV1/FVC	1.89624	1.74469e-38	Both signif. and same trend	-0.0124691	8.50741e-09
799	M0999923636	X-23636	Not Annotated	Not Annotated	Not Annotated	Not Annotated	-0.0630978	0.918382	Only signif. in FEV1/FVC	-0.904442	0.00327585	Both signif. and opposite trend	-0.0261452	1.37854e-08
445	M0100004295	2-piperidinone	Xenobiotics	Food Component/Plant	1675	100.076	-0.296847	0.0630536	Only signif. in FEV1/FVC	-0.949357	1.77e-36	Both signif. and same trend	0.00602317	1.36451e-07
808	M0999924306	X-24306	Not Annotated	Not Annotated	Not Annotated	Not Annotated	0.527597	0.0829728	Only signif. in FEV1/FVC	0.230902	0.135667	Only signif. in FEV1/FVC	-0.00965695	3.39581e-05
7	M0000000111	3-hydroxyisobutyrate	Amino Acid	Leucine, Isoleucine and Valine Metabolism	1619	103.04	-0.144031	0.635152	Only signif. in FEV1/FVC	1.33992	5.60291e-18	Both signif. and opposite trend	0.0121506	1.82053e-07
240	M0100001232	5-dodecenoate (12:1n7)	Lipid	Medium Chain Fatty Acid	5224	197.155	0.122727	0.534661	Only signif. in FEV1/FVC	0.357261	0.000597113	Both signif. and same trend	-0.00800878	2.17755e-07
176	M0100000463	indolelactate	Amino Acid	Tryptophan Metabolism	2286	204.067	0.615117	0.139388	Not signif. in either	0.319893	0.120036	Not signif. in either	-0.000438368	0.887032
11	M0000000171	hypoxanthine	Nucleotide	Purine Metabolism, (Hypo)Xanthine/Inosine containing	1291.2	135.031	-0.218784	0.435954	Only signif. in FEV1/FVC	-1.0743	1.04469e-12	Both signif. and opposite trend	-0.011516	2.36785e-07
533	M0100008993	1-palmitoyl-2-arachidonoyl-GPI (16:0/20:4)*	Lipid	Phosphatidylinositol (PI)	2567	876.56	-0.277895	0.403976	Only signif. in FEV1/FVC	-1.415	7.68617e-16	Both signif. and same trend	0.0135188	2.81015e-07
183	M0100000656	1-stearoyl-GPI (18:0)	Lipid	Lysophospholipid	5794	599.32	0.510876	0.143639	Not signif. in either	-0.189222	0.292421	Not signif. in either	-0.00153873	0.567615
554	M0100009160	1-(1-enyl-palmitoyl)-2-palmitoleoyl-GPC (P-16:0/16:1)*	Lipid	Plasmalogen	2218	716.559	0.728628	0.111952	Only signif. in FEV1/FVC	0.0260202	0.907532	Only signif. in FEV1/FVC	-0.0283071	1.59673e-16
97	M0000000917	asparagine	Amino Acid	Alanine and Aspartate Metabolism	1225	133.061	-0.157947	0.832786	Only signif. in FEV1/FVC	0.922321	0.0178662	Both signif. and opposite trend	0.0293939	3.4474e-07
712	M0999911478	X-11478	Not Annotated	Not Annotated	Not Annotated	Not Annotated	-0.363243	0.154688	Not signif. in either	0.312297	0.0146529	Only signif. in age	-0.000478213	0.803984
440	M0100004182	3beta-hydroxy-5-cholenoate	Lipid	Secondary Bile Acid Metabolism	5205	373.275	0.411758	0.155114	Not signif. in either	0.276837	0.0727877	Not signif. in either	-0.00454332	0.0501034
775	M0999919299	X-19299	Not Annotated	Not Annotated	Not Annotated	Not Annotated	0.177421	0.163644	Not signif. in either	-0.00155842	0.980786	Not signif. in either	0.00147848	0.126023
25	M0000000234	aspartate	Amino Acid	Alanine and Aspartate Metabolism	1165	134.045	-0.0474436	0.889803	Only signif. in FEV1/FVC	-1.67106	3.35382e-19	Both signif. and same trend	0.0139936	3.82693e-07
491	M0100006293	sphingomyelin (d18:1/20:2, d18:2/20:1, d16:1/22:2)*	Lipid	Sphingomyelins	2200	755.606	-0.437044	0.270508	Only signif. in FEV1/FVC	0.554975	0.00492312	Both signif. and same trend	-0.0150389	3.87581e-07
517	M0100008919	1-(1-enyl-stearoyl)-2-oleoyl-GPE (P-18:0/18:1)	Lipid	Plasmalogen	3100	730.575	-0.690689	0.113415	Only signif. in FEV1/FVC	-0.337404	0.112606	Only signif. in FEV1/FVC	-0.00944055	0.00348803
191	M0100000743	2-hydroxyoctanoate	Lipid	Fatty Acid, Monohydroxy	3736.8	159.103	0.443296	0.167473	Not signif. in either	0.51482	0.0019877	Only signif. in age	-0.0012297	0.618423
599	M0100015840	dihomo-linolenoylcarnitine (C20:3n3 or 6)*	Lipid	Fatty Acid Metabolism (Acyl Carnitine, Polyunsaturated)	1392	450.358	0.4895	0.166413	Only signif. in FEV1/FVC	0.360828	0.0438878	Both signif. and same trend	-0.0135111	4.54069e-07
167	M0100000263	imidazole lactate	Amino Acid	Histidine Metabolism	2040	157.061	0.73842	0.0725063	Only signif. in FEV1/FVC	0.624961	0.00231951	Both signif. and opposite trend	0.0154116	6.75499e-07
65	M0000000466	phytanate	Xenobiotics	Food Component/Plant	5908	311.296	0.291194	0.17013	Not signif. in either	1.19737	5.31231e-30	Only signif. in age	0.000523481	0.741319
559	M0100009232	thioproline	Xenobiotics	Chemical	1250	134.027	0.322353	0.593526	Only signif. in FEV1/FVC	0.673271	0.0255297	Both signif. and opposite trend	0.0220639	1.14001e-06
514	M0100008914	1-palmitoyl-2-arachidonoyl-GPC (16:0/20:4n6)	Lipid	Phosphatidylcholine (PC)	2200	782.569	-0.447232	0.601663	Only signif. in FEV1/FVC	-1.81311	2.67175e-05	Both signif. and same trend	0.0316921	1.26145e-06
510	M0100006644	taurodeoxycholic acid 3-sulfate	Lipid	Secondary Bile Acid Metabolism	4850	288.62	-0.218239	0.184587	Not signif. in either	-0.0619197	0.471926	Not signif. in either	0.000323883	0.798913
150	M0000001648	taurocholate	Lipid	Primary Bile Acid Metabolism	5150	514.284	0.194454	0.113825	Only signif. in FEV1/FVC	-0.0121835	0.8434	Only signif. in FEV1/FVC	0.00287158	0.00199108
162	M0100000042	3-methylhistidine	Amino Acid	Histidine Metabolism	906.3	168.078	0.205837	0.130189	Only signif. in FEV1/FVC	0.309867	2.09183e-05	Both signif. and opposite trend	0.00519922	1.72324e-06
821	M0999925265	X-25265	Not Annotated	Not Annotated	Not Annotated	Not Annotated	0.344331	0.198236	Not signif. in either	0.162215	0.242803	Not signif. in either	0.00143557	0.49165
382	M0100002106	sphingomyelin (d18:1/18:1, d18:2/18:0)	Lipid	Sphingomyelins	2167	729.591	-0.93067	0.120236	Only signif. in FEV1/FVC	0.175525	0.54734	Only signif. in FEV1/FVC	-0.0168714	0.00011028
29	M0000000252	succinate	Energy	TCA Cycle	3149	117.019	0.334575	0.0697105	Only signif. in FEV1/FVC	0.202235	0.0446953	Both signif. and same trend	-0.00702521	2.18616e-06
674	M0100021324	3,5-dichloro-2,6-dihydroxybenzoic acid	Xenobiotics	Chemical	693	220.941	-0.28553	0.391946	Only signif. in FEV1/FVC	1.43098	3.52437e-17	Both signif. and same trend	-0.0118586	2.37131e-06
645	M0100020519	(2,4 or 2,5)-dimethylphenol sulfate	Xenobiotics	Food Component/Plant	3474	201.023	0.125568	0.44114	Only signif. in FEV1/FVC	-1.27286	2.27264e-89	Both signif. and same trend	0.00455853	2.86064e-06
776	M0999921258	X-21258	Not Annotated	Not Annotated	Not Annotated	Not Annotated	0.205181	0.126874	Only signif. in FEV1/FVC	0.0642788	0.340151	Only signif. in FEV1/FVC	0.00886581	2.00848e-17
344	M0100001767	pyrraline	Xenobiotics	Food Component/Plant	2304	253.119	0.0240895	0.910194	Only signif. in FEV1/FVC	0.77639	2.29641e-12	Both signif. and opposite trend	0.00748149	5.3249e-06
261	M0100001313	gamma-glutamylmethionine	Peptide	Gamma-glutamyl Amino Acid	2640	279.101	0.636999	0.128736	Only signif. in FEV1/FVC	-0.0175029	0.936258	Only signif. in FEV1/FVC	0.0100077	0.00198273
292	M0100001461	1-stearoyl-GPE (18:0)	Lipid	Lysophospholipid	1626	482.324	-0.281993	0.553558	Only signif. in FEV1/FVC	-1.50512	9.82992e-10	Both signif. and same trend	0.016509	6.63253e-06
589	M0100015791	sphingomyelin (d18:2/23:1)*	Lipid	Sphingomyelins	2500	797.653	0.448482	0.268533	Only signif. in FEV1/FVC	0.887595	3.71381e-05	Both signif. and same trend	-0.0141556	8.87692e-06
432	M0100003901	2-stearoyl-GPE (18:0)*	Lipid	Lysophospholipid	6350	480.31	-0.0485003	0.839255	Only signif. in FEV1/FVC	-0.344655	0.0101776	Both signif. and same trend	0.00858222	1.17745e-05
134	M0000001239	2-hydroxystearate	Lipid	Fatty Acid, Monohydroxy	5695	299.259	0.960928	0.0540058	Only signif. in FEV1/FVC	0.801825	0.00190974	Both signif. and same trend	-0.0169772	1.22211e-05
20	M0000000209	adenosine 5'-monophosphate (AMP)	Nucleotide	Purine Metabolism, Adenine containing	1013	348.07	-0.19892	0.234039	Not signif. in either	-0.798377	9.78594e-19	Only signif. in age	-0.000739768	0.578277
629	M0100020371	N,N-dimethylalanine	Amino Acid	Alanine and Aspartate Metabolism	1370	118.086	0.433455	0.0736297	Only signif. in FEV1/FVC	0.353026	0.00243108	Both signif. and same trend	-0.00760785	1.53961e-05
473	M0100005986	sphingomyelin (d18:1/24:1, d18:2/24:0)*	Lipid	Sphingomyelins	3200	813.684	-0.670483	0.245094	Not signif. in either	-1.83313	1.03355e-09	Only signif. in age	0.00485725	0.281957
389	M0100002196	13-HODE + 9-HODE	Lipid	Fatty Acid, Monohydroxy	5275	295.228	0.270483	0.267605	Not signif. in either	1.05567	3.60735e-17	Only signif. in age	-0.00159814	0.393976
451	M0100004329	sphingomyelin (d18:2/16:0, d18:1/16:1)*	Lipid	Sphingomyelins	2002	701.559	-1.04642	0.130053	Only signif. in FEV1/FVC	-0.477265	0.169816	Only signif. in FEV1/FVC	-0.0177981	0.000700418
306	M0100001569	1-oleoyl-GPE (18:1)	Lipid	Lysophospholipid	1554	480.308	-0.519355	0.130966	Only signif. in FEV1/FVC	-0.259446	0.153203	Only signif. in FEV1/FVC	0.00613109	0.0215541
380	M0100002094	gamma-CEHC	Cofactors and Vitamins	Tocopherol Metabolism	3843	263.129	0.275307	0.271701	Not signif. in either	0.866042	2.15607e-13	Only signif. in age	0.00160292	0.373131
691	M0100022005	bilirubin degradation product, C17H18N2O4 (1)**	Partially Characterized Molecules	Partially Characterized Molecules	4633	313.119	0.136186	0.631023	Only signif. in FEV1/FVC	1.01528	1.22099e-13	Both signif. and opposite trend	0.00864749	2.309e-05
408	M0100002873	1-lignoceroyl-GPC (24:0)	Lipid	Lysophospholipid	1907	608.465	0.422571	0.275728	Not signif. in either	0.721884	0.00037756	Only signif. in age	0.00156453	0.605404
24	M0000000231	arginine	Amino Acid	Urea cycle; Arginine and Proline Metabolism	2825	175.119	-0.774956	0.223641	Only signif. in FEV1/FVC	-1.34292	1.50159e-05	Both signif. and same trend	0.0196044	2.90726e-05
71	M0000000512	taurine	Amino Acid	Methionine, Cysteine, SAM and Taurine Metabolism	660	126.022	0.597722	0.131183	Only signif. in FEV1/FVC	0.0611745	0.766925	Only signif. in FEV1/FVC	-0.00781009	0.00977948
92	M0000000878	fructose	Carbohydrate	Fructose, Mannose and Galactose Metabolism	2065	225.062	0.0748571	0.752667	Only signif. in FEV1/FVC	-0.65602	1.29896e-07	Both signif. and same trend	0.00744597	3.95239e-05
43	M0000000340	glycine	Amino Acid	Glycine, Serine and Threonine Metabolism	1375	76.0393	0.794953	0.134809	Only signif. in FEV1/FVC	0.133949	0.62844	Only signif. in FEV1/FVC	-0.00849227	0.0386395
353	M0100001869	1-stearoyl-2-arachidonoyl-GPC (18:0/20:4)	Lipid	Phosphatidylcholine (PC)	2400	810.601	-0.148713	0.845478	Only signif. in FEV1/FVC	-1.49292	7.59996e-05	Both signif. and same trend	0.0233375	4.46323e-05
23	M0000000229	arachidonate (20:4n6)	Lipid	Long Chain Polyunsaturated Fatty Acid (n3 and n6)	5535	303.233	-0.319975	0.303463	Not signif. in either	0.228169	0.156479	Not signif. in either	0.00279087	0.248664
450	M0100004328	sphingomyelin (d18:1/14:0, d16:1/16:0)*	Lipid	Sphingomyelins	1998	675.544	0.565878	0.312928	Not signif. in either	2.59827	4.1081e-21	Only signif. in age	-0.00381329	0.353313
254	M0100001277	10-nonadecenoate (19:1n9)	Lipid	Long Chain Monounsaturated Fatty Acid	5780	295.264	0.383481	0.0660623	Only signif. in FEV1/FVC	0.882856	2.31312e-15	Both signif. and same trend	-0.00675267	4.69038e-05
42	M0000000339	glutarate (C5-DC)	Lipid	Fatty Acid, Dicarboxylate	2900	131.035	0.323289	0.184291	Only signif. in FEV1/FVC	-0.84167	3.50519e-15	Both signif. and same trend	0.00665679	4.9496e-05
653	M0100020819	glycoursodeoxycholic acid sulfate (1)	Lipid	Secondary Bile Acid Metabolism	4309	263.628	0.107885	0.430652	Only signif. in FEV1/FVC	-0.3214	8.49399e-07	Both signif. and opposite trend	-0.00391386	6.04649e-05
90	M0000000823	pyruvate	Carbohydrate	Glycolysis, Gluconeogenesis, and Pyruvate Metabolism	1083	87.0088	-0.503418	0.338099	Not signif. in either	-0.832011	0.00206076	Only signif. in age	0.000659771	0.870643
75	M0000000536	2'-deoxyuridine	Nucleotide	Pyrimidine Metabolism, Uracil containing	1586	227.067	0.284833	0.345057	Not signif. in either	0.599318	0.000100062	Only signif. in age	-0.00328236	0.153422
561	M0100009264	glycochenodeoxycholate glucuronide (1)	Lipid	Primary Bile Acid Metabolism	4806	311.666	0.136632	0.446547	Only signif. in FEV1/FVC	-0.262026	0.00415919	Both signif. and same trend	0.00537621	8.3424e-05
796	M0999922776	X-22776	Not Annotated	Not Annotated	Not Annotated	Not Annotated	0.450591	0.135658	Only signif. in FEV1/FVC	0.268536	0.0739649	Only signif. in FEV1/FVC	0.00787325	0.00049903
817	M0999924947	X-24947	Not Annotated	Not Annotated	Not Annotated	Not Annotated	-0.144761	0.377301	Not signif. in either	0.182669	0.0311988	Only signif. in age	0.000839736	0.507191
478	M0100006092	tyramine O-sulfate	Amino Acid	Tyrosine Metabolism	1565	216.034	0.0678342	0.675133	Only signif. in FEV1/FVC	-0.573686	1.02584e-13	Both signif. and same trend	0.00453304	0.000105309
818	M0999924949	X-24949	Not Annotated	Not Annotated	Not Annotated	Not Annotated	-0.222959	0.38603	Not signif. in either	-0.44478	0.000449072	Only signif. in age	0.00154145	0.421678
639	M0100020491	glucuronide of piperine metabolite C17H21NO3 (3)*	Xenobiotics	Food Component/Plant	3951	462.177	0.243216	0.150479	Only signif. in FEV1/FVC	0.0763355	0.352998	Only signif. in FEV1/FVC	0.00389411	0.0016907
499	M0100006370	3beta-hydroxy-5-cholestenoate	Lipid	Sterol	5398	415.322	0.0711361	0.855803	Only signif. in FEV1/FVC	-1.36901	2.38539e-13	Both signif. and same trend	0.0108959	0.000111199
54	M0000000407	lysine	Amino Acid	Lysine Metabolism	2850	147.113	1.31497	0.14451	Only signif. in FEV1/FVC	2.01919	3.55004e-06	Both signif. and opposite trend	0.0252087	0.000123229
235	M0100001197	10-undecenoate (11:1n1)	Lipid	Medium Chain Fatty Acid	5085.8	183.139	0.246529	0.397026	Not signif. in either	0.99305	1.14305e-11	Only signif. in age	-0.000214782	0.921179
407	M0100002796	cis-4-decenoate (10:1n6)*	Lipid	Medium Chain Fatty Acid	4890	169.123	-0.289503	0.183517	Only signif. in FEV1/FVC	0.335462	0.00240709	Both signif. and same trend	-0.00627919	0.000143577
656	M0100020833	2-ketocaprylate	Amino Acid	Leucine, Isoleucine and Valine Metabolism	805	157.087	0.259394	0.404816	Not signif. in either	0.516183	0.000934804	Only signif. in age	0.00201935	0.387016
809	M0999924307	X-24307	Not Annotated	Not Annotated	Not Annotated	Not Annotated	-0.236485	0.411813	Not signif. in either	-0.134541	0.346799	Not signif. in either	-0.00139835	0.516344
798	M0999923587	X-23587	Not Annotated	Not Annotated	Not Annotated	Not Annotated	0.0180108	0.910926	Only signif. in FEV1/FVC	-0.541518	4.93364e-12	Both signif. and same trend	0.00451597	0.000145524
94	M0000000891	margarate (17:0)	Lipid	Long Chain Saturated Fatty Acid	5731	269.249	0.245163	0.322605	Only signif. in FEV1/FVC	1.05244	5.69359e-16	Both signif. and same trend	-0.00730462	0.000180561
248	M0100001267	piperine	Xenobiotics	Food Component/Plant	1168	286.144	-0.165805	0.191917	Only signif. in FEV1/FVC	0.102372	0.0675553	Only signif. in FEV1/FVC	0.00270844	0.00163305
76	M0000000537	trans-urocanate	Amino Acid	Histidine Metabolism	1882.5	137.036	-0.387339	0.217119	Only signif. in FEV1/FVC	0.179641	0.270352	Only signif. in FEV1/FVC	-0.0102752	1.92913e-05
72	M0000000519	myristate (14:0)	Lipid	Long Chain Saturated Fatty Acid	5440	227.202	0.328269	0.125387	Only signif. in FEV1/FVC	0.968374	7.94444e-18	Both signif. and same trend	-0.00607319	0.000317755
558	M0100009227	1-linoleoyl-GPG (18:2)*	Lipid	Lysophospholipid	5516	507.273	-0.454146	0.272059	Only signif. in FEV1/FVC	-0.477256	0.0265221	Both signif. and same trend	0.0114362	0.000372258
521	M0100008930	oleate/vaccenate (18:1)	Lipid	Long Chain Monounsaturated Fatty Acid	5655	281.249	0.348876	0.169261	Only signif. in FEV1/FVC	1.06725	4.52806e-15	Both signif. and same trend	-0.00710997	0.000422055
129	M0000001141	4-hydroxyphenylpyruvate	Amino Acid	Tyrosine Metabolism	1690	179.035	0.492161	0.0929873	Only signif. in FEV1/FVC	0.367931	0.0152695	Both signif. and opposite trend	0.00795464	0.000458607
26	M0000000240	3-(4-hydroxyphenyl)lactate	Amino Acid	Tyrosine Metabolism	1379	181.051	0.541942	0.24357	Only signif. in FEV1/FVC	0.200882	0.378432	Only signif. in FEV1/FVC	0.00876052	0.0109083
340	M0100001743	tryptophan betaine	Amino Acid	Tryptophan Metabolism	2673	247.144	0.225562	0.0909779	Only signif. in FEV1/FVC	0.659464	2.8701e-30	Both signif. and opposite trend	0.00306031	0.000526194
203	M0100000900	iminodiacetate (IDA)	Xenobiotics	Chemical	830	134.045	0.296165	0.458852	Not signif. in either	1.27103	6.2547e-09	Only signif. in age	-0.00297505	0.365178
118	M0000001094	thyroxine	Amino Acid	Tyrosine Metabolism	4808	775.679	0.635706	0.30195	Only signif. in FEV1/FVC	0.0101863	0.972707	Only signif. in FEV1/FVC	-0.0215641	1.89042e-06
57	M0000000424	palmitate (16:0)	Lipid	Long Chain Saturated Fatty Acid	5618	255.233	0.430042	0.170013	Only signif. in FEV1/FVC	0.894935	7.31076e-07	Both signif. and same trend	-0.0090937	0.00057394
110	M0000001026	phosphoethanolamine	Lipid	Phospholipid Metabolism	700	142.026	-0.176466	0.483048	Not signif. in either	-0.319216	0.0149971	Only signif. in age	0.00341591	0.0784625
542	M0100009025	sphingomyelin (d18:1/21:0, d17:1/22:0, d16:1/23:0)*	Lipid	Sphingomyelins	3000	773.653	-0.313362	0.483797	Not signif. in either	1.9457	3.43523e-21	Only signif. in age	0.00522252	0.0919655
81	M0000000566	valine	Amino Acid	Leucine, Isoleucine and Valine Metabolism	909.4	116.072	-0.606176	0.327832	Only signif. in FEV1/FVC	-0.0407019	0.897658	Only signif. in FEV1/FVC	0.048984	1.86355e-25
182	M0100000639	1-stearoyl-2-oleoyl-GPS (18:0/18:1)	Lipid	Phosphatidylserine (PS)	3000	790.559	-0.0951188	0.501775	Not signif. in either	-0.257941	0.000530327	Only signif. in age	-0.000424228	0.701419
603	M0100015967	carotene diol (2)	Cofactors and Vitamins	Vitamin A Metabolism	1904	568.428	0.193231	0.504223	Not signif. in either	1.75939	3.05241e-35	Only signif. in age	0.0019839	0.361689
765	M0999918779	X-18779	Not Annotated	Not Annotated	Not Annotated	Not Annotated	0.286666	0.510252	Not signif. in either	-0.547697	0.0145416	Only signif. in age	0.00482673	0.151119
579	M0100015637	2-hydroxybehenate	Lipid	Fatty Acid, Monohydroxy	6384	355.322	-0.281857	0.514508	Not signif. in either	-1.13484	3.7485e-07	Only signif. in age	-0.000438408	0.894932
733	M0999912544	X-12544	Not Annotated	Not Annotated	Not Annotated	Not Annotated	-0.124801	0.379602	Only signif. in FEV1/FVC	-0.0971762	0.160568	Only signif. in FEV1/FVC	0.00499167	4.14803e-07
640	M0100020492	glucuronide of piperine metabolite C17H21NO3 (4)*	Xenobiotics	Food Component/Plant	3992	462.177	0.129262	0.428068	Only signif. in FEV1/FVC	0.040872	0.606828	Only signif. in FEV1/FVC	0.00393931	0.000957595
95	M0000000892	nonadecanoate (19:0)	Lipid	Long Chain Saturated Fatty Acid	6068	297.28	0.088289	0.781068	Only signif. in FEV1/FVC	1.22635	5.23917e-13	Both signif. and same trend	-0.00829657	0.00104578
304	M0100001562	2-palmitoyl-GPC (16:0)*	Lipid	Lysophospholipid	6215	570.341	-0.637872	0.077993	Only signif. in FEV1/FVC	-0.448733	0.0214562	Both signif. and same trend	0.00934893	0.00114562
327	M0100001654	1-arachidonoyl-GPI (20:4)*	Lipid	Lysophospholipid	5482	619.289	0.238605	0.55538	Only signif. in FEV1/FVC	-0.554697	0.00721997	Both signif. and opposite trend	-0.0100396	0.00115818
4	M0000000062	12,13-DiHOME	Lipid	Fatty Acid, Dihydroxy	5137	313.238	0.245783	0.287785	Only signif. in FEV1/FVC	1.08775	6.724e-18	Both signif. and opposite trend	0.00589748	0.00137679
732	M0999912456	X-12456	Not Annotated	Not Annotated	Not Annotated	Not Annotated	-0.157392	0.448303	Only signif. in FEV1/FVC	-0.0817185	0.434852	Only signif. in FEV1/FVC	0.00585004	0.000197006
88	M0000000815	tyrosine	Amino Acid	Tyrosine Metabolism	2430	182.081	0.380212	0.481994	Only signif. in FEV1/FVC	0.317702	0.257777	Only signif. in FEV1/FVC	0.0211919	3.37113e-07
524	M0100008956	sphingomyelin (d18:2/23:0, d18:1/23:1, d17:1/24:1)*	Lipid	Sphingomyelins	3000	799.669	-0.276739	0.567844	Not signif. in either	1.06146	1.23432e-05	Only signif. in age	-0.0038696	0.288181
265	M0100001337	linolenate [alpha or gamma; (18:3n3 or 6)]	Lipid	Long Chain Polyunsaturated Fatty Acid (n3 and n6)	5450	277.217	0.10618	0.569896	Not signif. in either	0.813039	8.15638e-16	Only signif. in age	-0.00178847	0.233505
208	M0100001002	EDTA	Xenobiotics	Chemical	875	293.098	0.351194	0.496184	Only signif. in FEV1/FVC	-0.235283	0.321722	Only signif. in FEV1/FVC	-0.0117669	0.00163657
107	M0000001023	sarcosine	Amino Acid	Glycine, Serine and Threonine Metabolism	1280	90.055	-0.164464	0.705272	Only signif. in FEV1/FVC	-0.56786	0.00732264	Both signif. and opposite trend	-0.0100011	0.00170563
338	M0100001739	dihomo-linolenate (20:3n3 or n6)	Lipid	Long Chain Polyunsaturated Fatty Acid (n3 and n6)	5596	305.249	-0.150725	0.580643	Not signif. in either	0.456815	0.00169367	Only signif. in age	0.00376317	0.0833649
508	M0100006641	glycochenodeoxycholate 3-sulfate	Lipid	Primary Bile Acid Metabolism	4820	263.628	-0.100649	0.587127	Not signif. in either	-0.754816	3.70213e-20	Only signif. in age	0.000704512	0.568724
2	M0000000050	spermidine	Amino Acid	Polyamine Metabolism	700	146.165	0.159503	0.531834	Only signif. in FEV1/FVC	0.139777	0.282774	Only signif. in FEV1/FVC	-0.00907338	3.74684e-06
411	M0100002911	glycoursodeoxycholate	Lipid	Secondary Bile Acid Metabolism	5033	448.307	0.0764876	0.553104	Only signif. in FEV1/FVC	-0.0709324	0.276731	Only signif. in FEV1/FVC	-0.002815	0.00387864
675	M0100021331	metabolonic lactone sulfate	Partially Characterized Molecules	Partially Characterized Molecules	4802	427.216	0.106305	0.595043	Not signif. in either	0.323443	0.000478432	Only signif. in age	-0.00046988	0.740016
547	M0100009038	myristoyl dihydrosphingomyelin (d18:0/14:0)*	Lipid	Dihydrosphingomyelins	2060	677.559	-0.227126	0.595317	Not signif. in either	0.727828	0.000832134	Only signif. in age	0.00581534	0.0709654
12	M0000000180	linoleate (18:2n6)	Lipid	Long Chain Polyunsaturated Fatty Acid (n3 and n6)	5535	279.233	-0.0666494	0.775499	Only signif. in FEV1/FVC	0.83391	2.16917e-11	Both signif. and same trend	-0.0055137	0.0028615
394	M0100002356	(16 or 17)-methylstearate (a19:0 or i19:0)	Lipid	Fatty Acid, Branched	5993	297.28	0.11779	0.647287	Only signif. in FEV1/FVC	0.438525	0.00159055	Both signif. and same trend	-0.00607067	0.00314902
545	M0100009028	N-palmitoyl-sphinganine (d18:0/16:0)	Lipid	Dihydroceramides	3090	540.535	0.179564	0.630817	Only signif. in FEV1/FVC	-0.118419	0.542266	Only signif. in FEV1/FVC	0.00768713	0.00751724
551	M0100009078	1-oleoyl-2-linoleoyl-GPE (18:1/18:2)*	Lipid	Phosphatidylethanolamine (PE)	2270	742.538	0.114881	0.633615	Only signif. in FEV1/FVC	-0.151194	0.23222	Only signif. in FEV1/FVC	0.00847462	6.29342e-06
437	M0100004089	2-hydroxydecanoate	Lipid	Fatty Acid, Monohydroxy	4840	187.134	0.324862	0.217576	Only signif. in FEV1/FVC	1.15956	7.6663e-17	Both signif. and opposite trend	0.00591192	0.00399059
779	M0999921310	X-21310	Not Annotated	Not Annotated	Not Annotated	Not Annotated	0.331742	0.42068	Only signif. in FEV1/FVC	1.04881	1.71514e-08	Both signif. and opposite trend	0.00811652	0.00412911
140	M0000001442	beta-hydroxyisovalerate	Amino Acid	Leucine, Isoleucine and Valine Metabolism	1027	117.056	-0.166256	0.66578	Only signif. in FEV1/FVC	-1.46612	5.5914e-17	Both signif. and same trend	0.00766234	0.00419942
117	M0000001090	bilirubin (Z,Z)	Cofactors and Vitamins	Hemoglobin and Porphyrin Metabolism	1840	585.271	0.413653	0.212118	Only signif. in FEV1/FVC	1.41162	1.66025e-22	Both signif. and opposite trend	0.00634274	0.00453737
360	M0100001951	bilirubin (E,Z or Z,E)*	Cofactors and Vitamins	Hemoglobin and Porphyrin Metabolism	1265	585.271	-0.0348657	0.906737	Only signif. in FEV1/FVC	1.63083	6.39114e-30	Both signif. and opposite trend	0.00607328	0.00478607
64	M0000000461	phosphate	Energy	Oxidative Phosphorylation	576	98.9842	-0.273776	0.653622	Not signif. in either	0.437116	0.175217	Not signif. in either	0.00810268	0.0951309
127	M0000001137	oleoyl ethanolamide	Lipid	Endocannabinoid	6450	324.291	0.15302	0.634554	Only signif. in FEV1/FVC	-0.0365612	0.831597	Only signif. in FEV1/FVC	-0.00881284	0.000568805
264	M0100001335	eicosenoate (20:1)	Lipid	Long Chain Monounsaturated Fatty Acid	5950	309.28	0.417185	0.0575749	Only signif. in FEV1/FVC	0.895625	1.73402e-14	Both signif. and same trend	-0.00461542	0.00807872
519	M0100008921	1-palmitoyl-2-stearoyl-GPC (16:0/18:0)	Lipid	Phosphatidylcholine (PC)	2750	762.601	0.287744	0.674056	Not signif. in either	-0.603246	0.09018	Not signif. in either	-0.000577668	0.913985
620	M0100020219	3-formylindole	Xenobiotics	Food Component/Plant	2736	146.06	0.636865	0.0798901	Only signif. in FEV1/FVC	1.83103	2.43929e-20	Both signif. and opposite trend	0.00762301	0.00836856
627	M0100020343	tetradecadienoate (14:2)*	Lipid	Long Chain Polyunsaturated Fatty Acid (n3 and n6)	5292	223.17	-0.101526	0.589848	Only signif. in FEV1/FVC	0.288392	0.00383357	Both signif. and same trend	-0.00386546	0.00909851
783	M0999921353	X-21353	Not Annotated	Not Annotated	Not Annotated	Not Annotated	-0.0919091	0.68395	Not signif. in either	0.782855	5.00887e-11	Only signif. in age	0.00138317	0.436624
299	M0100001511	1-palmitoleoyl-GPC (16:1)*	Lipid	Lysophospholipid	1450	494.324	0.496372	0.228411	Only signif. in FEV1/FVC	-0.551046	0.00575657	Both signif. and opposite trend	-0.00779477	0.00923176
684	M0100021727	cis-3,4-methyleneheptanoate	Lipid	Fatty Acid, Branched	3679	141.092	0.110085	0.688998	Not signif. in either	0.564243	4.90986e-05	Only signif. in age	0.000542039	0.795382
709	M0999911407	X-11407	Not Annotated	Not Annotated	Not Annotated	Not Annotated	-0.0671341	0.693531	Not signif. in either	-0.162674	0.0450615	Only signif. in age	0.00218305	0.0808664
693	M0100022007	bilirubin degradation product, C17H18N2O4 (3)**	Partially Characterized Molecules	Partially Characterized Molecules	4906	313.119	0.214334	0.443051	Only signif. in FEV1/FVC	1.09365	2.34293e-15	Both signif. and opposite trend	0.0053193	0.00976122
193	M0100000774	phenyllactate (PLA)	Amino Acid	Phenylalanine Metabolism	2208	165.056	-0.16815	0.644231	Only signif. in FEV1/FVC	-0.156215	0.375422	Only signif. in FEV1/FVC	0.0104952	9.86392e-05
328	M0100001655	1-palmitoyl-GPI (16:0)	Lipid	Lysophospholipid	5564	571.289	-0.0992406	0.711669	Not signif. in either	-1.08723	2.16537e-15	Only signif. in age	0.00198083	0.336745
359	M0100001950	bilirubin (E,E)*	Cofactors and Vitamins	Hemoglobin and Porphyrin Metabolism	1045	585.271	0.220913	0.393463	Only signif. in FEV1/FVC	1.50753	1.04362e-31	Both signif. and opposite trend	0.00489747	0.0105201
679	M0100021502	(2 or 3)-decenoate (10:1n7 or n8)	Lipid	Medium Chain Fatty Acid	4990	169.123	-0.0797611	0.724855	Not signif. in either	0.717421	1.01461e-08	Only signif. in age	-0.00288809	0.116502
49	M0000000361	inosine	Nucleotide	Purine Metabolism, (Hypo)Xanthine/Inosine containing	1602.1	267.073	-0.0874403	0.733631	Not signif. in either	-0.711031	1.70709e-07	Only signif. in age	0.00131489	0.516854
67	M0000000482	lactate	Carbohydrate	Glycolysis, Gluconeogenesis, and Pyruvate Metabolism	1469	89.0244	-0.175856	0.679249	Only signif. in FEV1/FVC	-0.285929	0.19088	Only signif. in FEV1/FVC	-0.0133998	4.05524e-05
251	M0100001272	1-oleoyl-GPC (18:1)	Lipid	Lysophospholipid	1540	522.355	-0.208177	0.686076	Only signif. in FEV1/FVC	0.0758224	0.766322	Only signif. in FEV1/FVC	-0.0141453	0.000214066
233	M0100001182	docosadienoate (22:2n6)	Lipid	Long Chain Polyunsaturated Fatty Acid (n3 and n6)	6034	335.296	-0.0315175	0.906171	Only signif. in FEV1/FVC	0.081823	0.565972	Only signif. in FEV1/FVC	-0.00532529	0.0118404
13	M0000000181	laurate (12:0)	Lipid	Medium Chain Fatty Acid	5300	199.17	-0.0213908	0.91046	Only signif. in FEV1/FVC	0.780562	2.12056e-14	Both signif. and same trend	-0.00370091	0.0141904
572	M0100010896	2'-O-methyluridine	Nucleotide	Pyrimidine Metabolism, Uracil containing	1831	257.078	-0.115196	0.766097	Not signif. in either	-1.02676	2.37057e-07	Only signif. in age	-0.00573294	0.0510324
634	M0100020414	6-bromotryptophan	Amino Acid	Tryptophan Metabolism	3565	280.993	-0.131277	0.775089	Not signif. in either	1.3375	3.79974e-10	Only signif. in age	-0.002706	0.404369
346	M0100001777	1-oleoyl-GPI (18:1)	Lipid	Lysophospholipid	5599	597.305	-0.508878	0.0716927	Only signif. in FEV1/FVC	-1.54223	1.40538e-25	Both signif. and same trend	0.0053418	0.0145175
520	M0100008928	2-hydroxybutyrate/2-hydroxyisobutyrate	Amino Acid	Glutathione Metabolism	1258	103.04	0.378388	0.215576	Only signif. in FEV1/FVC	1.05924	6.01476e-12	Both signif. and opposite trend	0.00561597	0.0147892
525	M0100008957	sphingomyelin (d18:2/24:1, d18:1/24:2)*	Lipid	Sphingomyelins	2750	811.669	-0.671103	0.280685	Only signif. in FEV1/FVC	-1.71399	6.08863e-08	Both signif. and opposite trend	-0.0115988	0.0156574
288	M0100001446	5-methyluridine (ribothymidine)	Nucleotide	Pyrimidine Metabolism, Uracil containing	1778.1	257.078	0.233711	0.757488	Only signif. in FEV1/FVC	2.08445	2.63413e-09	Both signif. and same trend	-0.0125113	0.0193987
166	M0100000258	glycerol 3-phosphate	Lipid	Glycerolipid Metabolism	580	173.021	-0.0583938	0.838476	Not signif. in either	0.341587	0.0251176	Only signif. in age	0.00109415	0.624866
330	M0100001658	taurolithocholate 3-sulfate	Lipid	Secondary Bile Acid Metabolism	5027	280.622	0.233416	0.12962	Only signif. in FEV1/FVC	0.583515	1.54758e-15	Both signif. and same trend	-0.00256585	0.0210673
59	M0000000439	stearate (18:0)	Lipid	Long Chain Saturated Fatty Acid	5872	283.264	-0.129367	0.716327	Only signif. in FEV1/FVC	0.766515	7.5188e-05	Both signif. and same trend	-0.00661752	0.0212431
132	M0000001224	cys-gly, oxidized	Amino Acid	Glutathione Metabolism	2947	355.074	-0.478691	0.164489	Only signif. in FEV1/FVC	-1.78892	4.50167e-24	Both signif. and opposite trend	-0.00607326	0.0215446
109	M0000001025	pipecolate	Amino Acid	Lysine Metabolism	2200	130.086	-0.0426133	0.868346	Not signif. in either	-0.144052	0.239866	Not signif. in either	-0.000923904	0.618063
421	M0100003169	isoleucylglycine	Peptide	Dipeptide	1992	187.109	0.0413787	0.906517	Only signif. in FEV1/FVC	-0.344154	0.0822123	Only signif. in FEV1/FVC	0.0140211	1.49594e-06
133	M0000001231	dihomo-linoleate (20:2n6)	Lipid	Long Chain Polyunsaturated Fatty Acid (n3 and n6)	5730	307.264	0.0286007	0.897001	Not signif. in either	0.482312	5.47831e-05	Only signif. in age	-0.00269139	0.129182
618	M0100020214	glyco-beta-muricholate**	Lipid	Primary Bile Acid Metabolism	4762	464.302	0.0195252	0.899876	Not signif. in either	-0.0410942	0.577987	Not signif. in either	0.00215067	0.0533504
585	M0100015787	sphingomyelin (d18:1/19:0, d19:1/18:0)*	Lipid	Sphingomyelins	2550	745.622	0.814195	0.0674629	Only signif. in FEV1/FVC	2.51358	1.14094e-33	Both signif. and same trend	-0.00709218	0.0236752
422	M0100003240	N-stearoyltaurine	Lipid	Endocannabinoid	5782	390.268	0.177414	0.618216	Only signif. in FEV1/FVC	0.377579	0.0414269	Both signif. and same trend	-0.00613716	0.0266575
355	M0100001876	sphinganine-1-phosphate	Lipid	Sphingolipid Synthesis	1431	382.272	-0.609631	0.0915499	Only signif. in FEV1/FVC	-1.55538	2.69855e-18	Both signif. and opposite trend	-0.00583041	0.0295695
692	M0100022006	bilirubin degradation product, C17H18N2O4 (2)**	Partially Characterized Molecules	Partially Characterized Molecules	4793	313.119	0.407438	0.143011	Only signif. in FEV1/FVC	1.24065	1.99482e-19	Both signif. and opposite trend	0.00443815	0.0307697
642	M0100020502	sulfate of piperine metabolite C18H21NO3 (1)*	Xenobiotics	Food Component/Plant	4481	378.102	-0.2189	0.202877	Only signif. in FEV1/FVC	-0.387361	5.5874e-06	Both signif. and same trend	0.00273458	0.032077
104	M0000001004	xanthine	Nucleotide	Purine Metabolism, (Hypo)Xanthine/Inosine containing	2023	151.026	-0.224507	0.470387	Only signif. in FEV1/FVC	-0.386805	0.0122068	Both signif. and same trend	0.00504741	0.0330934
641	M0100020497	sulfate of piperine metabolite C16H19NO3 (3)*	Xenobiotics	Food Component/Plant	4200	352.086	0.0183844	0.914361	Not signif. in either	0.198194	0.0142637	Only signif. in age	0.00209765	0.0865116
202	M0100000882	3-hydroxymyristate	Lipid	Fatty Acid, Monohydroxy	5335	243.197	0.465319	0.0768237	Only signif. in FEV1/FVC	1.13552	5.77954e-16	Both signif. and opposite trend	0.00440778	0.0357062
5	M0000000093	alpha-ketoglutarate	Energy	TCA Cycle	2700	145.014	0.531572	0.222921	Only signif. in FEV1/FVC	-0.620222	0.00443192	Both signif. and same trend	0.0068133	0.0375215
593	M0100015834	lignoceroylcarnitine (C24)*	Lipid	Fatty Acid Metabolism (Acyl Carnitine, Long Chain Saturated)	1603	512.467	-0.144232	0.699637	Only signif. in FEV1/FVC	0.882699	3.70666e-06	Both signif. and opposite trend	0.00592133	0.0379851
483	M0100006116	methyl-4-hydroxybenzoate sulfate	Xenobiotics	Benzoate Metabolism	2873	230.997	0.00857348	0.920284	Only signif. in FEV1/FVC	0.0257907	0.542495	Only signif. in FEV1/FVC	0.00631303	3.36772e-23
37	M0000000297	sphingosine	Lipid	Sphingosines	1393	300.29	-0.0164315	0.942347	Not signif. in either	-0.982458	1.28482e-16	Only signif. in age	-0.000767409	0.662311
93	M0000000888	caprate (10:0)	Lipid	Medium Chain Fatty Acid	5090.7	171.139	0.0138661	0.950935	Not signif. in either	0.872937	1.08464e-13	Only signif. in age	-0.00296923	0.0907026
27	M0000000241	phenylpyruvate	Amino Acid	Phenylalanine Metabolism	2515	163.04	0.0156986	0.96985	Not signif. in either	0.107274	0.604184	Not signif. in either	0.00589124	0.0596858
771	M0999918913	X-18913	Not Annotated	Not Annotated	Not Annotated	Not Annotated	0.304809	0.231618	Only signif. in FEV1/FVC	0.88692	1.28809e-10	Both signif. and opposite trend	0.00405453	0.0449103
590	M0100015792	sphingomyelin (d18:1/25:0, d19:0/24:1, d20:1/23:0, d19:1/24:0)*	Lipid	Sphingomyelins	3500	829.716	-0.00424108	0.990757	Not signif. in either	1.82644	1.62245e-26	Only signif. in age	-0.0013103	0.609078

## Sheet: Supp 1G BothSignifSameDir  SubP
Supplementary Table 1G: Sub-pathway analysis of metabolites with significant and concordant univariate associations with age and FEV1/FVC in healthy never/former smokers
Sub-pathway	Expected Frequency	Observed Frequency	p-value	FDR p-value
Androgenic Steroids	16	15	1.84053e-05	0.00178531
Fatty Acid, Dicarboxylate	28	20	0.00132754	0.0643858
Pregnenolone Steroids	7	7	0.00222474	0.0719331
Fatty Acid Metabolism (Acyl Carnitine, Hydroxy)	6	6	0.00535104	0.129763
Fatty Acid Metabolism (Acyl Choline)	5	5	0.0128487	0.249265
Fatty Acid Metabolism (Acyl Carnitine, Monounsaturated)	7	6	0.0241089	0.373446
Fatty Acid Metabolism (Acyl Carnitine, Dicarboxylate)	4	4	0.0307997	0.373446
Progestin Steroids	4	4	0.0307997	0.373446
Xanthine Metabolism	13	9	0.0432846	0.466512
Fatty Acid Metabolism (Acyl Carnitine, Medium Chain)	6	5	0.0503371	0.48827
Aminosugar Metabolism	3	3	0.0737056	0.545606
Ceramides	3	3	0.0737056	0.545606
Pyrimidine Metabolism, Orotate containing	3	3	0.0737056	0.545606
Methionine, Cysteine, SAM and Taurine Metabolism	18	11	0.0787473	0.545606
Fatty Acid Metabolism (Acyl Carnitine, Long Chain Saturated)	7	5	0.115908	0.73985
Glycine, Serine and Threonine Metabolism	9	6	0.122037	0.73985
Fatty Acid Metabolism (Acyl Glutamine)	2	2	0.176086	0.873575
Purine Metabolism, Guanine containing	2	2	0.176086	0.873575
Pyrimidine Metabolism, Thymine containing	2	2	0.176086	0.873575
Acetylated Peptides	4	3	0.202423	0.873575
Fatty Acid Metabolism (Acyl Glycine)	4	3	0.202423	0.873575
Polyamine Metabolism	6	4	0.207136	0.873575
Purine Metabolism, Adenine containing	6	4	0.207136	0.873575
Chemical	17	9	0.248026	1
Benzoate Metabolism	22	11	0.288332	1
Pyrimidine Metabolism, Uracil containing	9	5	0.308777	1
Long Chain Monounsaturated Fatty Acid	7	4	0.328775	1
Dihydrosphingomyelins	5	3	0.352153	1
Fatty Acid Metabolism (Acyl Carnitine, Polyunsaturated)	5	3	0.352153	1
Glutathione Metabolism	5	3	0.352153	1
Sterol	5	3	0.352153	1
Fructose, Mannose and Galactose Metabolism	3	2	0.380848	1
Disaccharides and Oligosaccharides	1	1	0.419976	1
Fatty Acid Metabolism (Acyl Carnitine, Short Chain)	1	1	0.419976	1
Ketone Bodies	1	1	0.419976	1
Mevalonate Metabolism	1	1	0.419976	1
Vitamin B6 Metabolism	1	1	0.419976	1
Not Annotated	129	55	0.473589	1
Histidine Metabolism	13	6	0.484926	1
Tocopherol Metabolism	6	3	0.49717	1
Phosphatidylinositol (PI)	4	2	0.559272	1
Lysine Metabolism	14	6	0.576166	1
Carnitine Metabolism	2	1	0.663866	1
Fatty Acid Metabolism (also BCAA Metabolism)	2	1	0.663866	1
Glycerolipid Metabolism	2	1	0.663866	1
Nicotinate and Nicotinamide Metabolism	5	2	0.697351	1
Pentose Metabolism	5	2	0.697351	1
Phenylalanine Metabolism	5	2	0.697351	1
TCA Cycle	8	3	0.726036	1
Tyrosine Metabolism	14	5	0.771731	1
Tryptophan Metabolism	17	6	0.790417	1
Ascorbate and Aldarate Metabolism	6	2	0.797442	1
Phospholipid Metabolism	6	2	0.797442	1
Purine Metabolism, (Hypo)Xanthine/Inosine containing	6	2	0.797442	1
Dipeptide	3	1	0.805375	1
Drug - Topical Agents	3	1	0.805375	1
Fatty Acid, Branched	3	1	0.805375	1
Fatty Acid, Monohydroxy	12	4	0.816534	1
Secondary Bile Acid Metabolism	15	5	0.828342	1
Alanine and Aspartate Metabolism	7	2	0.867032	1
Glutamate Metabolism	7	2	0.867032	1
Endocannabinoid	4	1	0.887409	1
Fatty Acid, Dihydroxy	4	1	0.887409	1
Lysoplasmalogen	4	1	0.887409	1
Vitamin A Metabolism	4	1	0.887409	1
Leucine, Isoleucine and Valine Metabolism	28	9	0.899382	1
Gamma-glutamyl Amino Acid	11	3	0.906993	1
Plasmalogen	11	3	0.906993	1
Partially Characterized Molecules	18	5	0.933382	1
Corticosteroids	5	1	0.934923	1
Phosphatidylcholine (PC)	16	4	0.954276	1
Urea cycle; Arginine and Proline Metabolism	17	4	0.968699	1
Long Chain Saturated Fatty Acid	7	1	0.978317	1
Medium Chain Fatty Acid	7	1	0.978317	1
Food Component/Plant	35	9	0.986921	1
Lysophospholipid	23	4	0.997325	1
Sphingomyelins	28	4	0.999712	1
Creatine Metabolism	2	0	1	1
Dihydroceramides	1	0	1	1
Fatty Acid, Amino	3	0	1	1
Glycolysis, Gluconeogenesis, and Pyruvate Metabolism	5	0	1	1
Guanidino and Acetamido Metabolism	1	0	1	1
Hemoglobin and Porphyrin Metabolism	4	0	1	1
Hexosylceramides (HCER)	5	0	1	1
Inositol Metabolism	1	0	1	1
Lactosylceramides (LCER)	3	0	1	1
Long Chain Polyunsaturated Fatty Acid (n3 and n6)	13	0	1	1
Modified Peptides	1	0	1	1
Monoacylglycerol	2	0	1	1
Oxidative Phosphorylation	1	0	1	1
Pantothenate and CoA Metabolism	2	0	1	1
Phosphatidylethanolamine (PE)	10	0	1	1
Phosphatidylserine (PS)	1	0	1	1
Primary Bile Acid Metabolism	8	0	1	1
Short Chain Fatty Acid	1	0	1	1
Sphingolipid Synthesis	1	0	1	1
Sphingosines	2	0	1	1

## Sheet: Supp 1H BothSignifSameDir  SupP
Supplementary Table 1H: Super-pathway analysis of metabolites with significant and concordant univariate associations with age and FEV1/FVC in healthy never/former smokers
Super-pathway	Expected Frequency	Observed Frequency	p-value	FDR p-value
Nucleotide	28	18	0.0131311	0.131311
Carbohydrate	17	8	0.424394	0.933382
Xenobiotics	90	39	0.435133	0.933382
Not Annotated	129	55	0.473589	0.933382
Lipid	330	139	0.504959	0.933382
Amino Acid	163	66	0.69882	0.933382
Peptide	19	7	0.754113	0.933382
Energy	9	3	0.8053	0.933382
Cofactors and Vitamins	28	9	0.899382	0.933382
Partially Characterized Molecules	18	5	0.933382	0.933382

## Sheet: Supp 1I BothSignifOppDir  SubP
Supplementary Table 1I: Sub-pathway analysis of metabolites with significant and discordant univariate associations with age and FEV1/FVC in healthy never/former smokers
Sub-pathway	Expected Frequency	Observed Frequency	p-value	FDR p-value
Urea cycle; Arginine and Proline Metabolism	17	7	0.00208709	0.202447
Corticosteroids	5	3	0.0141247	0.348071
Glycolysis, Gluconeogenesis, and Pyruvate Metabolism	5	3	0.0141247	0.348071
Monoacylglycerol	2	2	0.0143534	0.348071
Phosphatidylethanolamine (PE)	10	4	0.0233833	0.417017
Ascorbate and Aldarate Metabolism	6	3	0.0257949	0.417017
Gamma-glutamyl Amino Acid	11	4	0.0334058	0.462909
Lactosylceramides (LCER)	3	2	0.0396668	0.480959
Vitamin A Metabolism	4	2	0.0731427	0.788316
Phosphatidylcholine (PC)	16	4	0.115144	1
Inositol Metabolism	1	1	0.120337	1
Long Chain Polyunsaturated Fatty Acid (n3 and n6)	13	3	0.198477	1
Creatine Metabolism	2	1	0.22632	1
Fatty Acid Metabolism (also BCAA Metabolism)	2	1	0.22632	1
Food Component/Plant	35	6	0.236616	1
Drug - Topical Agents	3	1	0.319647	1
Methionine, Cysteine, SAM and Taurine Metabolism	18	3	0.370925	1
Not Annotated	129	17	0.377937	1
Plasmalogen	11	2	0.389217	1
Leucine, Isoleucine and Valine Metabolism	28	4	0.441031	1
Sphingomyelins	28	4	0.441031	1
Hexosylceramides (HCER)	5	1	0.474147	1
Nicotinate and Nicotinamide Metabolism	5	1	0.474147	1
Benzoate Metabolism	22	3	0.505593	1
Lysine Metabolism	14	2	0.517332	1
Phospholipid Metabolism	6	1	0.53781	1
Alanine and Aspartate Metabolism	7	1	0.593833	1
Fatty Acid Metabolism (Acyl Carnitine, Long Chain Saturated)	7	1	0.593833	1
Glutamate Metabolism	7	1	0.593833	1
Tryptophan Metabolism	17	2	0.626641	1
Primary Bile Acid Metabolism	8	1	0.643125	1
Partially Characterized Molecules	18	2	0.658606	1
Fatty Acid, Dicarboxylate	28	3	0.675896	1
Lysophospholipid	23	2	0.786888	1
Tyrosine Metabolism	14	1	0.836376	1
Androgenic Steroids	16	1	0.874001	1
Acetylated Peptides	4	0	1	1
Aminosugar Metabolism	3	0	1	1
Carnitine Metabolism	2	0	1	1
Ceramides	3	0	1	1
Chemical	17	0	1	1
Dihydroceramides	1	0	1	1
Dihydrosphingomyelins	5	0	1	1
Dipeptide	3	0	1	1
Disaccharides and Oligosaccharides	1	0	1	1
Endocannabinoid	4	0	1	1
Fatty Acid Metabolism (Acyl Carnitine, Dicarboxylate)	4	0	1	1
Fatty Acid Metabolism (Acyl Carnitine, Hydroxy)	6	0	1	1
Fatty Acid Metabolism (Acyl Carnitine, Medium Chain)	6	0	1	1
Fatty Acid Metabolism (Acyl Carnitine, Monounsaturated)	7	0	1	1
Fatty Acid Metabolism (Acyl Carnitine, Polyunsaturated)	5	0	1	1
Fatty Acid Metabolism (Acyl Carnitine, Short Chain)	1	0	1	1
Fatty Acid Metabolism (Acyl Choline)	5	0	1	1
Fatty Acid Metabolism (Acyl Glutamine)	2	0	1	1
Fatty Acid Metabolism (Acyl Glycine)	4	0	1	1
Fatty Acid, Amino	3	0	1	1
Fatty Acid, Branched	3	0	1	1
Fatty Acid, Dihydroxy	4	0	1	1
Fatty Acid, Monohydroxy	12	0	1	1
Fructose, Mannose and Galactose Metabolism	3	0	1	1
Glutathione Metabolism	5	0	1	1
Glycerolipid Metabolism	2	0	1	1
Glycine, Serine and Threonine Metabolism	9	0	1	1
Guanidino and Acetamido Metabolism	1	0	1	1
Hemoglobin and Porphyrin Metabolism	4	0	1	1
Histidine Metabolism	13	0	1	1
Ketone Bodies	1	0	1	1
Long Chain Monounsaturated Fatty Acid	7	0	1	1
Long Chain Saturated Fatty Acid	7	0	1	1
Lysoplasmalogen	4	0	1	1
Medium Chain Fatty Acid	7	0	1	1
Mevalonate Metabolism	1	0	1	1
Modified Peptides	1	0	1	1
Oxidative Phosphorylation	1	0	1	1
Pantothenate and CoA Metabolism	2	0	1	1
Pentose Metabolism	5	0	1	1
Phenylalanine Metabolism	5	0	1	1
Phosphatidylinositol (PI)	4	0	1	1
Phosphatidylserine (PS)	1	0	1	1
Polyamine Metabolism	6	0	1	1
Pregnenolone Steroids	7	0	1	1
Progestin Steroids	4	0	1	1
Purine Metabolism, (Hypo)Xanthine/Inosine containing	6	0	1	1
Purine Metabolism, Adenine containing	6	0	1	1
Purine Metabolism, Guanine containing	2	0	1	1
Pyrimidine Metabolism, Orotate containing	3	0	1	1
Pyrimidine Metabolism, Thymine containing	2	0	1	1
Pyrimidine Metabolism, Uracil containing	9	0	1	1
Secondary Bile Acid Metabolism	15	0	1	1
Short Chain Fatty Acid	1	0	1	1
Sphingolipid Synthesis	1	0	1	1
Sphingosines	2	0	1	1
Sterol	5	0	1	1
TCA Cycle	8	0	1	1
Tocopherol Metabolism	6	0	1	1
Vitamin B6 Metabolism	1	0	1	1
Xanthine Metabolism	13	0	1	1

## Sheet: Supp 1J BothSignifOppDir  SupP
Supplementary Table 1J: Super-pathway analysis of metabolites with significant and discordant univariate associations with age and FEV1/FVC in healthy never/former smokers
Super-pathway	Expected Frequency	Observed Frequency	p-value	FDR p-value
Cofactors and Vitamins	28	6	0.108557	0.755873
Peptide	19	4	0.185978	0.755873
Amino Acid	163	22	0.301091	0.755873
Carbohydrate	17	3	0.335924	0.755873
Not Annotated	129	17	0.377937	0.755873
Partially Characterized Molecules	18	2	0.658606	0.951075
Xenobiotics	90	10	0.665752	0.951075
Lipid	330	36	0.820336	1
Energy	9	0	1	1
Nucleotide	28	0	1	1
